# Supplementary material for: Characterization of the porcine nutrient and taste receptor gene repertoire in domestic and wild populations across the globe
Source: BMC Genomics. 2014 Dec 3;15(1):1057. doi: 10.1186/1471-2164-15-1057 (PMC4302110; doi:10.1186/1471-2164-15-1057)
Supplement: Supplementary file 2 — Additional file 2: Complete list of SNPs, with rs id if in dbSNP gene, position, alternative allele, SIFT prediction for non-synonymous changes, and allele frequency by population. SIFT score ≤0.05 is considered as potentially deleterious in the protein function and values >0.05 are tolerated. (TXT 1 MB) [file 12864_2014_6798_MOESM2_ESM.txt]

Chr.	Chr. Position	rsID	Region	F. Consequence	Ref. Allele	Alt. Allele1	Amino acid change	SIFT score	International		Iberian		Creole		Brazilian		Asian domestic		ASWB		EUWB
1	21466399	rs344622330	INTERGENIC		T	C			0.919355	0.0806452	1	0	1	0	1	0	0.642857	0.357143	0.916667	0.0833333	1	0
1	21466494	-	INTERGENIC		A	T			1	0	1	0	1	0	1	0	1	0	1	0	0.9375	0.0625
1	21466516	-	INTERGENIC		G	T			1	0	1	0	1	0	1	0	1	0	0.916667	0.0833333	1	0
1	21466636	-	INTERGENIC		G	C			1	0	1	0	1	0	1	0	1	0	1	0	1	0
1	21466661	-	INTERGENIC		A	G			1	0	1	0	1	0	0.833333	0.166667	1	0	1	0	1	0
1	21466717	rs323866249	INTERGENIC		C	T			1	0	1	0	1	0	1	0	0.928571	0.0714286	0.916667	0.0833333	1	0
1	21466778	rs334308941	INTERGENIC		C	T			1	0	1	0	1	0	1	0	1	0	0.916667	0.0833333	1	0
1	21466857	rs342750351	INTERGENIC		T	C			0.903226	0.0967742	1	0	1	0	1	0	0.642857	0.357143	0.916667	0.0833333	1	0
1	21466972	rs322338416	INTERGENIC		G	A			0.919355	0.0806452	1	0	1	0	1	0	0.714286	0.285714	0.916667	0.0833333	1	0
1	21466974	rs334966831	INTERGENIC		T	C			0.919355	0.0806452	1	0	1	0	1	0	0.714286	0.285714	0.916667	0.0833333	1	0
1	21467039	rs345146409	INTERGENIC		G	T			1	0	0.875	0.125	1	0	1	0	1	0	1	0	1	0
1	21467047	rs327259817	INTERGENIC		G	T			1	0	1	0	1	0	1	0	0.928571	0.0714286	1	0	1	0
1	21467067	rs333755021	INTERGENIC		G	A			0.887097	0.112903	1	0	1	0	1	0	0.714286	0.285714	0.916667	0.0833333	1	0
1	21467104	rs345774761	INTERGENIC		T	G			0.790323	0.209677	0.625	0.375	0.785714	0.214286	1	0	1	0	1	0	1	0
1	21467115	-	INTERGENIC		G	T			0.983871	0.016129	0.875	0	1	0	1	0	1	0	1	0	1	0
1	21467126	rs327776276	INTERGENIC		C	T			0.903226	0.0967742	1	0	1	0	1	0	0.857143	0.142857	0.916667	0.0833333	1	0
1	21467208	rs336376258	INTERGENIC		G	A			0.903226	0.0967742	1	0	1	0	1	0	0.714286	0.285714	0.916667	0.0833333	1	0
1	21467219	rs318326363	INTERGENIC		G	A			0.935484	0.0645161	1	0	1	0	1	0	0.785714	0.214286	0.916667	0.0833333	1	0
1	21467269	rs327971399	INTERGENIC		C	T			0.919355	0.0806452	1	0	1	0	1	0	0.714286	0.285714	0.916667	0.0833333	1	0
1	21467352	-	INTERGENIC		G	A			0.983871	0.016129	1	0	1	0	1	0	1	0	1	0	1	0
1	21467525	-	INTERGENIC		A	C			1	0	1	0	1	0	1	0	1	0	0.916667	0.0833333	1	0
1	21467554	rs340094691	INTERGENIC		C	T			1	0	1	0	1	0	1	0	0.928571	0.0714286	1	0	1	0
1	21467555	rs319309324	INTERGENIC		G	A			0.919355	0.0806452	1	0	0.892857	0.107143	0.666667	0.333333	1	0	1	0	1	0
1	21467642	-	INTERGENIC		C	T			1	0	1	0	1	0	1	0	1	0	0.916667	0.0833333	1	0
1	21467704	-	INTERGENIC		C	G			1	0	1	0	1	0	1	0	1	0	1	0	0.9375	0.0625
1	21467719	rs344582560	INTERGENIC		C	T			0.983871	0.016129	1	0	1	0	0.833333	0.166667	0.928571	0.0714286	1	0	1	0
1	21467809	-	INTERGENIC		G	A			1	0	1	0	1	0	1	0	1	0	0.833333	0.166667	1	0
1	21467821	rs320359856	INTERGENIC		C	T			0.903226	0.0967742	1	0	1	0	1	0	0.571429	0.428571	0.916667	0.0833333	1	0
1	21467839	rs329908811	INTERGENIC		C	T			0.903226	0.0967742	1	0	1	0	1	0	0.642857	0.357143	0.916667	0.0833333	1	0
1	21467902	rs340080262	INTERGENIC		C	T			1	0	1	0	1	0	1	0	0.928571	0.0714286	0.916667	0.0833333	1	0
1	21467950	rs322229804	INTERGENIC		A	G			0.935484	0.0645161	1	0	1	0	1	0	0.571429	0.428571	0.916667	0.0833333	1	0
1	21467965	rs335156513	INTERGENIC		G	A			0.935484	0.0645161	1	0	1	0	1	0	0.714286	0.285714	1	0	1	0
1	21467972	rs341639756	INTERGENIC		G	A			1	0	1	0	1	0	1	0	0.928571	0.0714286	0.916667	0.0833333	1	0
1	21468035	rs323434430	INTERGENIC		C	G			0.967742	0.0322581	1	0	1	0	1	0	0.642857	0.357143	1	0	1	0
1	21468102	rs333712597	INTERGENIC		G	A			0.919355	0.0806452	1	0	1	0	1	0	0.714286	0.285714	1	0	1	0
1	21468144	rs345754310	INTERGENIC		A	G			0.903226	0.0967742	1	0	1	0	1	0	0.714286	0.285714	0.916667	0.0833333	1	0
1	21468215	rs327738492	INTERGENIC		C	T			0.854839	0.145161	0.875	0.125	0.785714	0.214286	0.666667	0.333333	0.357143	0.642857	0.5	0.5	1	0
1	21468241	-	INTERGENIC		G	T			1	0	0.875	0.125	0.892857	0.107143	1	0	1	0	1	0	1	0
1	21468314	rs343051761	INTERGENIC		G	A			0.951613	0.0483871	1	0	1	0	1	0	0.857143	0.142857	1	0	1	0
1	21468325	rs327808560	INTERGENIC		A	T			0.935484	0.0645161	1	0	1	0	1	0	0.785714	0.214286	1	0	1	0
1	21468335	rs340037457	INTERGENIC		T	C			0.919355	0.0806452	1	0	1	0	1	0	0.642857	0.357143	1	0	1	0
1	21468359	rs319270571	INTERGENIC		G	T			1	0	1	0	1	0	1	0	1	0	0.666667	0.333333	1	0
1	21468369	rs325345706	INTERGENIC		A	C			0.935484	0.0645161	1	0	1	0	1	0	0.928571	0.0714286	1	0	1	0
1	21468398	rs341127805	INTERGENIC		T	C			0.919355	0.0806452	1	0	1	0	1	0	0.785714	0.214286	1	0	1	0
1	21468420	rs320265446	INTERGENIC		T	C			0.951613	0.0483871	1	0	1	0	1	0	0.642857	0.357143	1	0	1	0
1	21468440	-	INTERGENIC		T	C			0.951613	0.0483871	1	0	1	0	1	0	0.928571	0.0714286	1	0	1	0
1	21468551	-	INTERGENIC		T	C			1	0	1	0	1	0	1	0	0.857143	0.142857	1	0	1	0
1	21468596	-	INTERGENIC		G	A			0.967742	0.0322581	1	0	1	0	1	0	1	0	1	0	1	0
1	21468639	rs329932224	INTERGENIC		A	G			1	0	0.875	0.125	1	0	1	0	1	0	1	0	1	0
1	21468695	-	INTERGENIC		A	T			1	0	1	0	1	0	1	0	1	0	0.833333	0.166667	1	0
1	21468920	-	INTERGENIC		G	T			1	0	1	0	1	0	1	0	0.857143	0.142857	1	0	1	0
1	21468987	rs338382658	INTERGENIC		G	T			0.951613	0.0483871	0.875	0.125	1	0	1	0	0.571429	0.428571	0.666667	0.333333	1	0
1	21469066	rs321333713	INTERGENIC		T	A			0.903226	0.0967742	1	0	1	0	1	0	0.571429	0.428571	0.583333	0.416667	1	0
1	21469072	rs332638535	INTERGENIC		A	T			0.903226	0.0967742	1	0	1	0	1	0	0.571429	0.428571	0.583333	0.416667	1	0
1	21469144	rs341599206	INTERGENIC		A	G			0.919355	0.0806452	1	0	0.892857	0.107143	0.833333	0.166667	0.714286	0.285714	1	0	1	0
1	21469335	rs333676174	INTERGENIC		T	A			0.887097	0.112903	1	0	1	0	1	0	0.571429	0.428571	0.916667	0.0833333	1	0
1	21469452	rs342036534	INTERGENIC		G	A			1	0	1	0	1	0	1	0	0.928571	0.0714286	1	0	1	0
1	21469453	-	INTERGENIC		C	A			1	0	1	0	1	0	1	0	0.928571	0.0714286	1	0	1	0
1	21469594	rs333721713	INTERGENIC		T	C			0.919355	0.0806452	0.875	0.125	1	0	1	0	0.642857	0.357143	0.666667	0.333333	1	0
1	21469598	rs342096165	INTERGENIC		G	C			0.919355	0.0806452	1	0	1	0	1	0	0.642857	0.357143	0.666667	0.333333	1	0
1	21469601	-	INTERGENIC		C	T			0.919355	0.0806452	1	0	1	0	1	0	0.642857	0.357143	0.833333	0.166667	1	0
1	21469634	-	INTERGENIC		T	C			1	0	1	0	1	0	1	0	1	0	0.75	0.25	1	0
1	21469669	rs325178826	INTERGENIC		C	T			0.887097	0.112903	1	0	1	0	1	0	0.785714	0.214286	0.833333	0.166667	1	0
1	21469670	rs334241318	INTERGENIC		C	G			0.887097	0.112903	1	0	1	0	1	0	0.714286	0.285714	0.5	0.5	1	0
1	21469705	rs345735498	INTERGENIC		A	T			0.419355	0.467742	0.125	0.875	0.178571	0.464286	0.333333	0.5	0.142857	0.714286	0	0.916667	0.125	0.75
1	21469830	rs325306701	INTERGENIC		C	T			1	0	1	0	1	0	1	0	0.928571	0.0714286	1	0	1	0
1	21469919	rs341090182	INTERGENIC		G	A			0.693548	0.306452	0.125	0.875	0.607143	0.392857	0.666667	0.333333	0.571429	0.428571	0.666667	0.333333	0.0625	0.9375
1	21469937	rs344171183	INTERGENIC		T	G			1	0	1	0	1	0	1	0	1	0	0.833333	0.166667	1	0
1	21469985	rs326323818	INTERGENIC		G	A			1	0	1	0	1	0	1	0	1	0	0.75	0.25	1	0
1	21470014	-	INTERGENIC		G	T			1	0	1	0	1	0	1	0	1	0	0.833333	0.166667	1	0
1	21470071	-	INTERGENIC		C	T			1	0	1	0	1	0	1	0	1	0	0.833333	0.166667	1	0
1	21470213	rs335784105	INTERGENIC		C	A			0.693548	0.306452	0.25	0.75	0.535714	0.464286	0.666667	0.333333	0.642857	0.357143	0.666667	0.333333	0.0625	0.9375
1	21470263	-	INTERGENIC		C	T			1	0	1	0	1	0	1	0	1	0	0.833333	0.166667	1	0
1	21470656	-	INTERGENIC		G	T			1	0	1	0	1	0	1	0	0.928571	0.0714286	1	0	1	0
1	21470769	rs331651496	INTERGENIC		G	A			0.951613	0.0483871	1	0	1	0	1	0	0.928571	0.0714286	1	0	1	0
1	21470818	rs338346238	INTERGENIC		G	C			0.580645	0.419355	0.375	0.625	0.571429	0.428571	0.666667	0.333333	0.142857	0.857143	0.333333	0.666667	0.1875	0.8125
1	21470829	rs319702855	INTERGENIC		G	C			0.725806	0.274194	0.375	0.625	0.642857	0.357143	0.666667	0.333333	0.642857	0.357143	0.583333	0.416667	0.1875	0.8125
1	21470893	rs329869848	INTERGENIC		G	C			0.612903	0.387097	0.125	0.875	0.571429	0.428571	0.666667	0.333333	0.142857	0.857143	0.166667	0.833333	0.0625	0.9375
1	21470898	rs340951894	INTERGENIC		G	T			1	0	1	0	1	0	1	0	0.857143	0.142857	0.583333	0.416667	1	0
1	21471043	rs324094351	INTERGENIC		T	C			0.870968	0.129032	1	0	0.75	0.25	0.833333	0.166667	1	0	1	0	0.3125	0.6875
1	21471246	rs330144746	INTERGENIC		G	A			0.693548	0.306452	0.125	0.875	0.571429	0.428571	0.666667	0.333333	0.571429	0.428571	0.583333	0.416667	0.3125	0.6875
1	21471248	rs339521546	INTERGENIC		C	T			0.693548	0.306452	0.125	0.875	0.607143	0.392857	0.666667	0.333333	0.571429	0.428571	0.25	0.75	0.1875	0.8125
1	21471304	-	INTERGENIC		C	T			1	0	1	0	1	0	0.833333	0.166667	1	0	1	0	1	0
1	21471310	rs325082772	INTERGENIC		C	A			0.580645	0.419355	0.375	0.625	0.535714	0.464286	0.666667	0.333333	0.142857	0.857143	0.333333	0.666667	0.0625	0.9375
1	21471354	rs335433054	INTERGENIC		T	C			0.951613	0.0483871	0.125	0.875	0.571429	0.428571	0.666667	0.333333	0.785714	0.214286	0.833333	0.166667	0.5625	0.4375
1	21471376	-	INTERGENIC		A	G			1	0	0.5	0.5	0.607143	0.392857	0.666667	0.333333	0.857143	0.142857	0.833333	0.166667	0.6875	0.3125
1	21471426	rs345715218	INTERGENIC		G	A			0.887097	0.112903	1	0	1	0	1	0	0.857143	0.142857	1	0	1	0
1	21471439	rs321764249	INTERGENIC		G	C			1	0	1	0	1	0	0.833333	0.166667	1	0	1	0	1	0
1	21471526	rs343266385	INTERGENIC		T	C			0.83871	0.16129	0.25	0.75	0.571429	0.428571	0.666667	0.333333	0.857143	0.142857	0.75	0.25	0.5625	0.4375
1	21471531	rs326227238	INTERGENIC		A	G			0.870968	0.129032	0.125	0.875	0.571429	0.428571	0.666667	0.333333	0.642857	0.357143	0.666667	0.333333	0.5625	0.4375
1	21471619	rs335396474	INTERGENIC		C	T			0.935484	0.0645161	1	0	1	0	1	0	0.714286	0.285714	1	0	1	0
1	21471643	rs345162256	INTERGENIC		G	A			1	0	1	0	1	0	0.833333	0.166667	1	0	1	0	1	0
1	21471804	rs327874840	INTERGENIC		A	T			0.725806	0.274194	0.125	0.875	0.571429	0.428571	0.666667	0.333333	0.785714	0.214286	0.416667	0.583333	0.0625	0.9375
1	21471989	rs337502755	INTERGENIC		G	A			0.741935	0.258065	0.125	0.875	0.642857	0.357143	0.833333	0.166667	1	0	1	0	0.0625	0.9375
1	21472006	rs318641639	INTERGENIC		G	T			0.677419	0.322581	0.125	0.875	0.607143	0.392857	0.666667	0.333333	0.714286	0.285714	0.166667	0.833333	0.125	0.875
1	21472040	-	INTERGENIC		C	T			1	0	1	0	1	0	1	0	1	0	0.833333	0.166667	1	0
1	21472111	rs329830275	INTERGENIC		C	T			0.983871	0.016129	1	0	1	0	0.833333	0.166667	0.928571	0.0714286	1	0	1	0
1	21472116	rs338476104	INTERGENIC		G	T			0.919355	0.0806452	0.375	0.625	0.892857	0.107143	1	0	1	0	1	0	0.9375	0.0625
1	21472228	-	INTERGENIC		T	C			1	0	1	0	1	0	1	0	1	0	0.833333	0.166667	1	0
1	21472247	rs320467585	INTERGENIC		C	T			0.5	0.5	0.125	0.875	0.607143	0.392857	0.666667	0.333333	0.214286	0.785714	0.0833333	0.916667	0.1875	0.8125
1	21472344	rs330207051	INTERGENIC		G	A			0.903226	0.0967742	0.875	0.125	1	0	1	0	0.714286	0.285714	0.916667	0.0833333	1	0
1	21472383	rs338707875	INTERGENIC		T	C			0.693548	0.306452	0.125	0.875	0.607143	0.392857	0.666667	0.333333	0.642857	0.357143	0.333333	0.666667	0.0625	0.9375
1	21472429	-	INTERGENIC		A	G			0.919355	0.0806452	0.875	0	1	0	1	0	0.642857	0.357143	0.916667	0.0833333	1	0
1	21472568	rs331030027	INTERGENIC		A	G			0.532258	0.467742	0.125	0.875	0.571429	0.428571	0.666667	0.333333	0.142857	0.857143	0.166667	0.833333	0.0625	0.9375
1	21472713	rs322577884	INTERGENIC		T	C			0.677419	0.322581	0.375	0.625	0.571429	0.428571	0.666667	0.333333	0.571429	0.428571	0.5	0.5	0.1875	0.8125
1	21472726	rs334415359	INTERGENIC		T	C			0.967742	0.0322581	1	0	1	0	1	0	0.928571	0.0714286	1	0	1	0
1	21472767	rs340497376	INTERGENIC		C	T			0.66129	0.33871	0.125	0.875	0.535714	0.464286	0.666667	0.333333	0.571429	0.428571	0.25	0.75	0.1875	0.8125
1	21472870	rs322709305	INTERGENIC		A	C			0.741935	0.258065	0.125	0.875	0.535714	0.464286	0.666667	0.333333	0.785714	0.214286	0.75	0.25	0.1875	0.8125
1	21472877	rs332393933	INTERGENIC		G	A			0.790323	0.209677	0.375	0.625	0.642857	0.357143	0.666667	0.333333	0.857143	0.142857	0.916667	0.0833333	0.25	0.75
1	21472878	-	INTERGENIC		T	C			0.790323	0.209677	0.375	0.625	0.642857	0.357143	0.666667	0.333333	0.857143	0.142857	0.916667	0.0833333	0.25	0.75
1	21472908	-	INTERGENIC		G	A			1	0	1	0	1	0	1	0	1	0	0.916667	0.0833333	1	0
1	21472962	rs345404127	INTERGENIC		T	C			0.967742	0.0322581	0.875	0.125	1	0	1	0	0.928571	0.0714286	1	0	1	0
1	21472968	rs327718264	INTERGENIC		A	G			0.741935	0.258065	0.125	0.875	0.607143	0.392857	0.666667	0.333333	0.714286	0.285714	0.833333	0.166667	0.0625	0.9375
1	21473149	-	INTERGENIC		T	C			1	0	0.875	0	1	0	1	0	0.785714	0.214286	0.666667	0.333333	1	0
1	21473185	rs328801448	INTERGENIC		C	T			0.83871	0.16129	1	0	0.642857	0.357143	0.666667	0.333333	1	0	0.916667	0.0833333	0.5	0.5
1	21473535	-	INTERGENIC		G	C			1	0	1	0	1	0	1	0	1	0	0.916667	0.0833333	1	0
1	21473650	-	INTERGENIC		T	G			1	0	1	0	1	0	1	0	1	0	0.833333	0.166667	1	0
1	21473685	rs326689601	INTERGENIC		G	C			1	0	1	0	1	0	1	0	1	0	0.75	0.25	1	0
1	21473869	rs321567789	INTERGENIC		C	T			0.580645	0.419355	0.125	0.875	0.571429	0.428571	0.666667	0.333333	0.214286	0.785714	0	1	0.0625	0.9375
1	21473873	-	INTERGENIC		A	T			0.983871	0.016129	1	0	1	0	1	0	1	0	1	0	1	0
1	21473994	rs330989941	INTERGENIC		A	G			1	0	1	0	1	0	1	0	0.857143	0.142857	0.916667	0.0833333	1	0
1	21473996	rs343298715	INTERGENIC		C	T			0.822581	0.177419	0.125	0.875	0.892857	0.107143	1	0	0.642857	0.357143	0.916667	0.0833333	0.9375	0.0625
1	21474024	-	INTERGENIC		C	A			1	0	1	0	1	0	1	0	1	0	0.916667	0.0833333	1	0
1	21474084	rs319052176	INTERGENIC		G	A			0.983871	0.016129	1	0	1	0	0.833333	0.166667	0.928571	0.0714286	1	0	1	0
1	21474140	rs332176454	INTERGENIC		C	A			1	0	1	0	1	0	1	0	1	0	1	0	0.625	0.375
1	21474260	rs339635066	INTERGENIC		C	T			0.741935	0.258065	1	0	0.678571	0.321429	0.666667	0.333333	0.5	0.5	0.25	0.75	0.25	0.75
1	21474427	rs332100977	INTERGENIC		C	T			0.919355	0.0806452	1	0	0.892857	0.107143	0.833333	0.166667	0.928571	0.0714286	0.833333	0.166667	0.875	0.125
1	21474441	rs342064495	INTERGENIC		T	C			0.806452	0.193548	0.125	0.875	0.892857	0.107143	1	0	0.642857	0.357143	0.916667	0.0833333	0.9375	0.0625
1	21474552	-	INTERGENIC		A	C			1	0	1	0	1	0	1	0	1	0	0.833333	0.166667	1	0
1	21474811	rs323880382	INTERGENIC		T	C			1	0	1	0	1	0	1	0	0.928571	0.0714286	0.833333	0.166667	1	0
1	21474826	-	INTERGENIC		A	G			1	0	1	0	1	0	1	0	1	0	0.916667	0.0833333	1	0
1	21474836	-	INTERGENIC		C	G			1	0	1	0	1	0	1	0	1	0	0.916667	0.0833333	1	0
1	21474895	rs334139359	INTERGENIC		T	G			1	0	1	0	1	0	1	0	0.857143	0.142857	0.75	0.25	1	0
1	21474971	rs343098174	INTERGENIC		A	G			1	0	1	0	1	0	1	0	0.785714	0.214286	0.333333	0.666667	1	0
1	21475107	-	INTERGENIC		C	T			1	0	1	0	1	0	1	0	1	0	0.833333	0.166667	1	0
1	21475131	-	INTERGENIC		G	T			0.967742	0.0322581	0.875	0	1	0	1	0	0.928571	0.0714286	1	0	1	0
1	21475265	-	INTERGENIC		G	A			1	0	1	0	0.821429	0.178571	1	0	1	0	1	0	1	0
1	21475367	rs337684284	INTERGENIC		C	T			0.790323	0.209677	1	0	0.714286	0.285714	0.666667	0.333333	1	0	1	0	0.25	0.75
1	21475368	rs321529751	INTERGENIC		A	G			0.758065	0.241935	1	0	0.642857	0.357143	0.5	0.5	0.857143	0.142857	0.833333	0.166667	0.25	0.75
1	21475412	rs327491833	INTERGENIC		C	T			0.870968	0.129032	1	0	0.714286	0.285714	0.833333	0.166667	0.857143	0.142857	0.75	0.25	0.5	0.5
1	21475433	rs339648885	INTERGENIC		G	C			1	0	1	0	1	0	1	0	0.928571	0.0714286	1	0	1	0
1	21475747	-	INTERGENIC		C	T			0.983871	0.016129	1	0	0.964286	0	1	0	0.857143	0.142857	0.75	0.25	1	0
1	21475858	rs341229636	INTERGENIC		T	C			1	0	1	0	1	0	1	0	1	0	1	0	0.875	0.125
1	21475868	rs319931035	INTERGENIC		G	C			0.822581	0.177419	1	0	0.714286	0.285714	0.833333	0.166667	1	0	1	0	0.125	0.875
1	21475887	rs328722926	INTERGENIC		A	G			0.983871	0.016129	1	0	1	0	1	0	0.928571	0.0714286	1	0	1	0
1	21475907	rs342021845	INTERGENIC		G	A			0.677419	0.322581	0.125	0.875	0.607143	0.392857	1	0	0.642857	0.357143	0.75	0.25	0.3125	0.6875
1	21476023	-	INTERGENIC		T	C			0.951613	0.0483871	0.875	0	1	0	0.833333	0.166667	0.642857	0.357143	0.833333	0.166667	1	0
1	21476028	rs324537944	INTERGENIC		A	G			0.951613	0.0483871	1	0	1	0	0.833333	0.166667	0.714286	0.285714	0.666667	0.333333	1	0
1	21476187	rs333891778	INTERGENIC		A	G			0.951613	0.0483871	1	0	1	0	0.833333	0.166667	0.785714	0.214286	0.583333	0.416667	1	0
1	21476243	rs343466122	INTERGENIC		G	C			0.983871	0.016129	1	0	1	0	0.833333	0.166667	0.857143	0.142857	0.916667	0.0833333	1	0
1	21476251	rs322082477	INTERGENIC		A	G			0.935484	0.0645161	1	0	1	0	0.833333	0.166667	0.714286	0.285714	0.5	0.5	1	0
1	21476364	rs332528420	INTERGENIC		T	G			0.83871	0.16129	1	0	0.642857	0.357143	0.833333	0.166667	1	0	1	0	0.0625	0.9375
1	21476697	rs346328618	EXON	SYNONYMOUS	C	T			0.919355	0.0806452	1	0	1	0	1	0	0.785714	0.214286	0.5	0.5	1	0
1	21476805	-	EXON	NONSYNONYMOUS	C	T	M791I	0	0.9839	0.0161	1	0	1	0	1	0	1	0	1	0	1	0
1	21477003	-	EXON	SYNONYMOUS	G	A			1	0	1	0	1	0	1	0	1	0	1	0	0.9375	0.0625
1	21477060	rs327451686	EXON	SYNONYMOUS	C	T			0.822581	0.177419	1	0	0.678571	0.321429	0.833333	0.166667	0.857143	0.142857	0.666667	0.333333	0.125	0.875
1	21477102	rs339373327	EXON	SYNONYMOUS	T	C			1	0	1	0	1	0	1	0	0.928571	0.0714286	0.75	0.25	1	0
1	21477249	-	EXON	SYNONYMOUS	T	C			0.83871	0.16129	0.875	0	0.75	0.25	0.666667	0.333333	0.785714	0.214286	0.75	0.25	0.25	0.75
1	21477252	rs328495800	EXON	SYNONYMOUS	A	G			1	0	1	0	1	0	0.833333	0.166667	0.714286	0.285714	0.5	0.5	1	0
1	21477321	rs337162836	EXON	SYNONYMOUS	A	G			0.854839	0.145161	1	0	0.678571	0.321429	0.666667	0.333333	1	0	1	0	0.125	0.875
1	21477455	rs319913795	INTRON		T	C			0.725806	0.274194	0.375	0.625	0.892857	0.107143	1	0	0.428571	0.571429	0.666667	0.333333	0.9375	0.0625
1	21477458	rs329493635	INTRON		G	T			1	0	1	0	1	0	1	0	1	0	1	0	0.9375	0.0625
1	21477492	rs338703575	INTRON		T	A			1	0	1	0	1	0	0.833333	0.166667	0.928571	0.0714286	0.916667	0.0833333	1	0
1	21477616	rs320165841	INTRON		C	T			0.806452	0.193548	1	0	0.642857	0.357143	0.833333	0.166667	1	0	0.916667	0.0833333	0.125	0.875
1	21477617	rs330322370	INTRON		G	A			1	0	1	0	1	0	1	0	1	0	0.75	0.25	1	0
1	21477698	rs339470050	INTRON		C	T			0.854839	0.145161	1	0	0.75	0.25	0.833333	0.166667	1	0	1	0	0.125	0.875
1	21477716	rs324559319	INTRON		G	A			0.870968	0.129032	1	0	0.678571	0.321429	0.833333	0.166667	1	0	1	0	0.375	0.625
1	21477811	-	INTRON		T	C			1	0	1	0	1	0	1	0	1	0	0.916667	0.0833333	1	0
1	21477823	rs330695102	INTRON		C	T			0.870968	0.129032	0.125	0.875	0.892857	0.107143	1	0	0.785714	0.214286	0.666667	0.333333	0.9375	0.0625
1	21477829	-	INTRON		A	G			0.983871	0.016129	1	0	1	0	1	0	1	0	1	0	1	0
1	21477859	rs339109260	INTRON		C	T			0.870968	0.129032	1	0	0.714286	0.285714	0.833333	0.166667	1	0	1	0	0.375	0.625
1	21477892	rs322120668	INTRON		T	C			0.564516	0.435484	0.125	0.875	0.607143	0.392857	0.833333	0.166667	0.428571	0.571429	0.583333	0.416667	0.1875	0.8125
1	21477920	rs336080003	INTRON		T	C			0.629032	0.370968	0.125	0.875	0.571429	0.428571	0.666667	0.333333	0.428571	0.571429	0.75	0.25	0.75	0.25
1	21477966	rs346071594	INTRON		C	T			0.903226	0.0967742	0.125	0.875	0.892857	0.107143	1	0	1	0	1	0	0.9375	0.0625
1	21478065	rs323912197	INTRON		C	T			1	0	1	0	1	0	0.833333	0.166667	0.857143	0.142857	1	0	1	0
1	21478128	rs333687340	INTRON		T	C			0.693548	0.306452	0.375	0.625	0.928571	0.0714286	1	0	0.571429	0.428571	0.75	0.25	0.9375	0.0625
1	21478158	rs342799689	INTRON		T	C			0.822581	0.177419	1	0	0.75	0.25	0.833333	0.166667	1	0	1	0	0.5	0.5
1	21478269	rs328398106	INTRON		T	G			0.822581	0.177419	1	0	0.642857	0.357143	0.833333	0.166667	1	0	1	0	0.125	0.875
1	21478290	rs337851745	INTRON		A	T			0.887097	0.112903	1	0	0.678571	0.321429	0.833333	0.166667	1	0	1	0	0.5	0.5
1	21478341	rs343011224	INTRON		A	G			0.854839	0.145161	1	0	0.678571	0.321429	0.833333	0.166667	1	0	1	0	0.375	0.625
1	21478351	rs326517154	INTRON		G	C			0.83871	0.16129	1	0	0.678571	0.321429	0.833333	0.166667	1	0	1	0	0.375	0.625
1	21478400	rs339297781	INTRON		T	C			0.967742	0.0322581	1	0	1	0	1	0	1	0	1	0	1	0
1	21478413	rs320879158	INTRON		T	A			0.548387	0.451613	0.625	0.375	0.571429	0.428571	0.833333	0.166667	0.428571	0.571429	0.583333	0.416667	0.1875	0.8125
1	21478452	rs330280499	INTRON		G	A			0.516129	0.483871	0.375	0.625	0.571429	0.428571	0.666667	0.333333	0.428571	0.571429	0.583333	0.416667	0.1875	0.8125
1	21478481	rs335247489	INTRON		T	C			0.548387	0.451613	0.125	0.875	0.535714	0.464286	0.833333	0.166667	0.642857	0.357143	0.666667	0.333333	0.1875	0.8125
1	21478592	rs321071800	INTRON		C	G			0.548387	0.451613	0.375	0.625	0.535714	0.464286	0.833333	0.166667	0.5	0.5	0.5	0.5	0.0625	0.9375
1	21478648	-	INTRON		C	T			1	0	1	0	1	0	1	0	0.928571	0.0714286	1	0	1	0
1	21478659	rs330517840	INTRON		C	T			0.854839	0.145161	1	0	0.678571	0.321429	0.833333	0.166667	1	0	0.916667	0.0833333	0.125	0.875
1	21478698	rs339891145	INTRON		A	T			0.822581	0.177419	1	0	0.642857	0.357143	0.833333	0.166667	1	0	0.916667	0.0833333	0.125	0.875
1	21478738	rs318448895	INTRON		T	C			1	0	1	0	0.964286	0.0357143	1	0	1	0	1	0	1	0
1	21478858	rs331472601	INTRON		C	T			0.83871	0.16129	1	0	0.678571	0.321429	0.833333	0.166667	1	0	0.916667	0.0833333	0.125	0.875
1	21478876	rs343779988	INTRON		C	T			0.83871	0.16129	1	0	0.642857	0.357143	0.833333	0.166667	1	0	0.916667	0.0833333	0.125	0.875
1	21478889	-	INTRON		T	A			1	0	1	0	1	0	1	0	1	0	0.916667	0.0833333	1	0
1	21478897	-	INTRON		A	G			1	0	1	0	1	0	1	0	1	0	0.916667	0.0833333	1	0
1	21479037	rs322996429	INTRON		G	A			0.903226	0.0967742	1	0	0.892857	0.107143	0.833333	0.166667	0.928571	0.0714286	1	0	0.9375	0.0625
1	21479042	rs333620230	INTRON		G	A			0.806452	0.193548	1	0	0.642857	0.357143	0.833333	0.166667	1	0	0.916667	0.0833333	0.25	0.75
1	21479119	-	INTRON		T	C			1	0	1	0	1	0	1	0	1	0	0.916667	0.0833333	1	0
1	21479123	-	INTRON		A	G			1	0	1	0	1	0	1	0	1	0	0.916667	0.0833333	1	0
1	21479196	rs338557476	INTRON		T	C			0.870968	0.129032	0.125	0.875	0.892857	0.107143	1	0	0.714286	0.285714	0.916667	0.0833333	0.9375	0.0625
1	21479202	rs324883659	INTRON		C	T			0.83871	0.16129	1	0	0.642857	0.357143	0.833333	0.166667	1	0	1	0	0.25	0.75
1	21479250	rs334200960	INTRON		C	A			0.935484	0.0645161	1	0	1	0	1	0	0.785714	0.214286	0.916667	0.0833333	1	0
1	21479283	rs343728980	INTRON		A	T			0.935484	0.0645161	1	0	0.928571	0.0714286	0.833333	0.166667	0.857143	0.142857	1	0	0.9375	0.0625
1	21479329	rs326367966	INTRON		C	T			0.806452	0.193548	1	0	0.642857	0.357143	0.833333	0.166667	1	0	1	0	0.25	0.75
1	21479383	rs336274476	INTRON		C	T			0.935484	0.0645161	0.375	0.625	0.928571	0.0714286	1	0	0.928571	0.0714286	0.916667	0.0833333	0.9375	0.0625
1	21480109	-	INTRON		A	G			1	0	1	0	1	0	1	0	1	0	0.833333	0.166667	1	0
1	21480158	rs327463545	INTRON		T	C			0.645161	0.354839	0.375	0.625	0.571429	0.428571	0.666667	0.333333	0.785714	0.214286	0.666667	0.333333	0.0625	0.9375
1	21480241	rs335540406	INTRON		C	G			0.983871	0.016129	1	0	1	0	0.833333	0.166667	0.928571	0.0714286	1	0	1	0
1	21480328	rs320829744	INTRON		T	G			0.741935	0.258065	0.625	0.375	0.571429	0.428571	0.833333	0.166667	0.785714	0.214286	0.5	0.5	0.3125	0.6875
1	21480360	rs326965050	INTRON		T	C			0.629032	0.370968	0.25	0.75	0.571429	0.428571	0.833333	0.166667	0.785714	0.214286	0.5	0.5	0.0625	0.9375
1	21480392	rs81498437	INTRON		C	G			0.822581	0.177419	1	0	0.607143	0.392857	0.833333	0.166667	1	0	1	0	0.1875	0.8125
1	21480513	rs331432292	INTRON		A	C			0.983871	0.016129	1	0	1	0	0.833333	0.166667	0.928571	0.0714286	0.916667	0.0833333	1	0
1	21480595	rs343738628	INTRON		G	T			0.709677	0.290323	0.125	0.875	0.535714	0.464286	0.833333	0.166667	0.785714	0.214286	0.833333	0.166667	0.25	0.75
1	21480723	rs319499146	INTRON		A	G			0.967742	0.0322581	1	0	1	0	1	0	0.928571	0.0714286	1	0	1	0
1	21480732	rs329057518	INTRON		G	A			0.887097	0.112903	1	0	1	0	0.833333	0.166667	0.5	0.5	0.916667	0.0833333	1	0
1	21480793	rs339265615	INTRON		A	T			0.983871	0.016129	1	0	1	0	0.833333	0.166667	0.928571	0.0714286	1	0	1	0
1	21480802	rs324832743	INTRON		T	C			0.919355	0.0806452	1	0	1	0	1	0	0.428571	0.571429	0.5	0.5	1	0
1	21480842	rs334346883	INTRON		C	T			0.903226	0.0967742	1	0	1	0	1	0	0.5	0.5	0.5	0.5	1	0
1	21480933	rs339337835	INTRON		C	T			0.887097	0.112903	1	0	1	0	1	0	0.428571	0.571429	0.5	0.5	1	0
1	21481021	-	INTRON		C	T			1	0	0.875	0	1	0	1	0	1	0	1	0	1	0
1	21481122	rs322525257	INTRON		G	T			0.677419	0.322581	1	0	0.678571	0.321429	0.666667	0.333333	0.214286	0.785714	0.0833333	0.916667	0.3125	0.6875
1	21481404	rs336227211	INTRON		T	G			0.951613	0.0483871	0.375	0.625	0.892857	0.107143	1	0	0.928571	0.0714286	0.916667	0.0833333	0.9375	0.0625
1	21481406	rs345177170	INTRON		T	C			0.870968	0.129032	1	0	0.75	0.25	0.666667	0.333333	0.857143	0.142857	0.75	0.25	0.1875	0.8125
1	21481430	rs327417266	INTRON		G	A			0.83871	0.16129	1	0	1	0	1	0	0.5	0.5	0.666667	0.333333	1	0
1	21481439	rs332797413	INTRON		C	T			0.83871	0.16129	1	0	1	0	1	0	0.5	0.5	0.666667	0.333333	1	0
1	21481615	rs345571043	INTRON		G	T			0.822581	0.177419	0.875	0.125	0.678571	0.321429	0.833333	0.166667	1	0	1	0	0.1875	0.8125
1	21481636	rs326965297	INTRON		T	C			0.887097	0.112903	1	0	0.892857	0.107143	0.833333	0.166667	0.928571	0.0714286	1	0	0.9375	0.0625
1	21481659	rs336419287	INTRON		C	G			0.758065	0.241935	1	0	0.678571	0.321429	0.666667	0.333333	0.785714	0.214286	0.666667	0.333333	0.125	0.875
1	21481687	rs345184803	INTRON		A	G			0.758065	0.241935	1	0	0.678571	0.321429	0.666667	0.333333	0.785714	0.214286	0.75	0.25	0.125	0.875
1	21481736	rs327935278	INTRON		G	A			1	0	1	0	1	0	1	0	0.857143	0.142857	1	0	1	0
1	21481759	rs340316180	INTRON		A	T			0.822581	0.177419	1	0	0.678571	0.321429	0.666667	0.333333	0.857143	0.142857	0.666667	0.333333	0.375	0.625
1	21481848	rs328998181	INTRON		T	C			0.580645	0.419355	0.25	0.75	0.571429	0.428571	0.666667	0.333333	0.285714	0.714286	0.0833333	0.916667	0.1875	0.8125
1	21482025	rs337596981	INTRON		T	C			0.983871	0.016129	1	0	1	0	1	0	0.785714	0.214286	0.666667	0.333333	1	0
1	21482037	-	INTRON		C	T			1	0	1	0	1	0	0.833333	0.166667	1	0	1	0	1	0
1	21482078	rs320417339	INTRON		T	C			0.983871	0.016129	0.125	0.875	0.892857	0.107143	1	0	0.714286	0.285714	1	0	0.9375	0.0625
1	21482099	rs330766767	INTRON		A	G			0.983871	0.016129	1	0	1	0	1	0	0.785714	0.214286	1	0	1	0
1	21482130	-	INTRON		A	G			0.983871	0.016129	1	0	1	0	1	0	0.857143	0.142857	0.833333	0.166667	1	0
1	21482134	-	INTRON		G	A			1	0	0.125	0.875	0.892857	0.107143	1	0	1	0	1	0	0.9375	0.0625
1	21482157	rs340701036	INTRON		C	T			0.967742	0.0322581	1	0	1	0	1	0	0.857143	0.142857	0.833333	0.166667	1	0
1	21482174	rs322485406	INTRON		G	C			0.951613	0.0483871	1	0	1	0	1	0	0.785714	0.214286	0.833333	0.166667	1	0
1	21482179	rs332832150	INTRON		T	C			0.951613	0.0483871	1	0	1	0	1	0	0.785714	0.214286	0.833333	0.166667	1	0
1	21482202	rs323476208	INTRON		A	G			0.725806	0.274194	0.25	0.75	0.607143	0.392857	0.666667	0.333333	0.428571	0.571429	0.666667	0.333333	0.4375	0.5625
1	21482218	rs332881380	INTRON		C	T			0.935484	0.0645161	1	0	1	0	1	0	0.642857	0.357143	0.666667	0.333333	1	0
1	21482274	rs344819565	INTRON		T	C			0.854839	0.145161	0.125	0.875	0.892857	0.107143	1	0	0.571429	0.428571	1	0	0.9375	0.0625
1	21482289	rs324326981	INTRON		T	C			1	0	1	0	1	0	1	0	0.857143	0.142857	0.75	0.25	1	0
1	21482295	rs332933451	INTRON		C	T			1	0	1	0	1	0	1	0	0.857143	0.142857	0.75	0.25	1	0
1	21482333	rs345155207	INTRON		G	A			1	0	1	0	1	0	1	0	1	0	0.666667	0.333333	1	0
1	21482449	rs327895470	INTRON		T	C			0.951613	0.0483871	1	0	1	0	1	0	0.928571	0.0714286	1	0	1	0
1	21482453	rs340098644	INTRON		G	T			0.83871	0.16129	1	0	0.607143	0.392857	0.833333	0.166667	1	0	1	0	0.25	0.75
1	21482460	rs345776432	INTRON		C	T			1	0	1	0	1	0	1	0	1	0	0.916667	0.0833333	1	0
1	21482528	-	INTRON		G	T			0.83871	0.16129	0.875	0	1	0	1	0	0.642857	0.357143	0.916667	0.0833333	1	0
1	21482539	-	INTRON		G	T			0.887097	0.112903	0.875	0	1	0	1	0	0.714286	0.285714	0.916667	0.0833333	1	0
1	21482689	-	INTRON		G	A			1	0	1	0	0.964286	0.0357143	1	0	1	0	1	0	1	0
1	21482730	rs320297491	INTRON		T	C			0.887097	0.112903	1	0	1	0	1	0	0.714286	0.285714	0.916667	0.0833333	1	0
1	21482734	rs329976191	INTRON		C	G			0.887097	0.112903	1	0	1	0	1	0	0.714286	0.285714	0.916667	0.0833333	1	0
1	21482775	rs337625403	INTRON		G	T			0.935484	0.0645161	1	0	1	0	1	0	0.928571	0.0714286	1	0	1	0
1	21483149	rs318799375	INTRON		A	T			0.983871	0.016129	1	0	1	0	1	0	0.928571	0.0714286	1	0	1	0
1	21483287	-	INTRON		A	G			1	0	1	0	1	0	1	0	0.928571	0.0714286	1	0	1	0
1	21483302	-	INTRON		C	A			1	0	1	0	0.964286	0.0357143	1	0	1	0	1	0	1	0
1	21483326	rs332679359	INTRON		C	T			0.790323	0.209677	1	0	0.678571	0.321429	0.833333	0.166667	1	0	1	0	0.125	0.875
1	21483363	rs341639685	INTRON		C	T			0.951613	0.0483871	1	0	1	0	1	0	0.714286	0.285714	1	0	1	0
1	21483442	rs323173813	INTRON		A	G			0.919355	0.0806452	1	0	1	0	1	0	0.642857	0.357143	0.833333	0.166667	1	0
1	21483466	rs329376420	INTRON		T	A			0.967742	0.0322581	1	0	1	0	1	0	1	0	1	0	1	0
1	21483679	rs342004499	INTRON		A	C			0.854839	0.145161	1	0	1	0	1	0	0.785714	0.214286	0.916667	0.0833333	1	0
1	21483688	rs324289798	INTRON		A	G			0.709677	0.290323	0.125	0.875	0.607143	0.392857	0.666667	0.333333	0.785714	0.214286	0.916667	0.0833333	0.1875	0.8125
1	21483700	rs334050349	INTRON		T	C			0.854839	0.145161	1	0	1	0	1	0	0.571429	0.428571	0.916667	0.0833333	1	0
1	21483733	rs345659674	INTRON		T	C			0.822581	0.177419	1	0	0.75	0.25	0.833333	0.166667	1	0	1	0	0.125	0.875
1	21483861	rs324426393	INTRON		C	T			0.854839	0.145161	1	0	1	0	1	0	0.714286	0.285714	0.916667	0.0833333	1	0
1	21483862	rs334248585	INTRON		G	A			0.709677	0.290323	0.125	0.875	0.535714	0.464286	0.833333	0.166667	0.928571	0.0714286	0.916667	0.0833333	0.1875	0.8125
1	21483936	rs345785698	INTRON		T	C			0.83871	0.16129	1	0	1	0	1	0	0.642857	0.357143	0.916667	0.0833333	1	0
1	21483997	rs325346511	INTRON		C	T			0.887097	0.112903	1	0	1	0	1	0	0.642857	0.357143	0.916667	0.0833333	1	0
1	21484006	rs334646526	INTRON		T	C			0.983871	0.016129	1	0	1	0	0.833333	0.166667	0.928571	0.0714286	0.916667	0.0833333	1	0
1	21484059	rs344227513	INTRON		C	T			0.596774	0.403226	0.125	0.875	0.535714	0.464286	0.833333	0.166667	0.428571	0.571429	0.833333	0.166667	0.0625	0.9375
1	21484062	rs326472955	INTRON		C	G			0.580645	0.419355	0.125	0.875	0.535714	0.464286	0.666667	0.333333	0.142857	0.857143	0.166667	0.833333	0.0625	0.9375
1	21484114	rs336884092	INTRON		C	A			0.854839	0.145161	1	0	0.642857	0.357143	0.833333	0.166667	1	0	1	0	0.125	0.875
1	21484116	rs321295620	INTRON		A	G			0.854839	0.145161	1	0	1	0	1	0	0.642857	0.357143	0.916667	0.0833333	1	0
1	21484140	rs328921734	INTRON		G	A			0.967742	0.0322581	1	0	1	0	1	0	1	0	1	0	1	0
1	21484192	rs338329880	INTRON		T	C			0.83871	0.16129	1	0	0.642857	0.357143	1	0	1	0	1	0	0.125	0.875
1	21484223	rs319704423	INTRON		T	C			0.532258	0.467742	0.25	0.75	0.535714	0.464286	0.833333	0.166667	0.5	0.5	0.833333	0.166667	0.0625	0.9375
1	21484348	rs329230446	INTRON		C	T			0.983871	0.016129	1	0	1	0	0.833333	0.166667	1	0	1	0	1	0
1	21484356	rs341107117	INTRON		T	C			0.951613	0.0483871	1	0	1	0	1	0	0.928571	0.0714286	1	0	1	0
1	21484373	rs320812684	INTRON		A	G			0.935484	0.0645161	1	0	1	0	1	0	0.714286	0.285714	0.916667	0.0833333	1	0
1	21484451	rs330172245	INTRON		T	C			1	0	1	0	1	0	1	0	0.857143	0.142857	0.5	0.5	1	0
1	21484475	rs342555808	INTRON		G	A			0.903226	0.0967742	1	0	1	0	1	0	0.571429	0.428571	0.916667	0.0833333	1	0
1	21484577	rs325073270	INTRON		C	A			0.854839	0.145161	1	0	0.714286	0.285714	0.833333	0.166667	1	0	1	0	0.25	0.75
1	21484645	rs334314441	INTRON		G	C			0.758065	0.241935	1	0	0.785714	0.214286	0.833333	0.166667	0.928571	0.0714286	1	0	0.125	0.875
1	21484683	rs339661938	INTRON		A	G			0.83871	0.16129	1	0	1	0	1	0	0.571429	0.428571	0.916667	0.0833333	1	0
1	21484730	rs334788850	INTRON		A	G			0.854839	0.145161	1	0	1	0	1	0	0.714286	0.285714	0.916667	0.0833333	1	0
1	21484771	-	INTRON		T	C			0.983871	0.016129	0.875	0	1	0	1	0	1	0	1	0	1	0
1	21484840	rs343293582	INTRON		G	C			0.967742	0.0322581	1	0	1	0	1	0	0.928571	0.0714286	1	0	1	0
1	21484928	-	INTRON		A	T			0.870968	0	0.5	0	0.892857	0.0357143	1	0	0.857143	0	0.916667	0	0.9375	0
1	21484958	rs333297374	INTRON		T	A			0.983871	0.016129	1	0	1	0	0.833333	0.166667	0.714286	0.285714	0.416667	0.583333	1	0
1	21485021	rs345585306	INTRON		A	G			0.887097	0.112903	0.125	0.875	0.892857	0.107143	1	0	0.928571	0.0714286	0.916667	0.0833333	0.9375	0.0625
1	21485022	rs327841901	INTRON		C	A			1	0	1	0	1	0	1	0	0.785714	0.214286	0.5	0.5	1	0
1	21485207	rs338370740	INTRON		T	C			0.435484	0.564516	0.125	0.875	0.428571	0.571429	0.333333	0.666667	0.142857	0.857143	0.166667	0.833333	0.125	0.875
1	21485503	rs325650500	INTRON		C	T			0.951613	0.0483871	1	0	1	0	1	0	0.714286	0.285714	0.916667	0.0833333	1	0
1	21485552	rs338595638	INTRON		G	T			0.709677	0.290323	1	0	0.642857	0.357143	0.666667	0.333333	0.5	0.5	0.416667	0.583333	0.25	0.75
1	21485567	-	INTRON		A	G			0.983871	0.016129	1	0	1	0	1	0	1	0	1	0	1	0
1	21485683	rs320472130	INTRON		A	T			0.919355	0.0806452	0.125	0.875	0.678571	0.321429	0.666667	0.333333	0.857143	0.142857	0.833333	0.166667	0.5625	0.4375
1	21485726	-	INTRON		C	T			0.983871	0.016129	1	0	1	0	1	0	1	0	1	0	1	0
1	21485731	-	INTRON		A	G			0.983871	0.016129	0.875	0	1	0	1	0	1	0	1	0	1	0
1	21485768	-	INTRON		A	G			0.983871	0.016129	1	0	1	0	1	0	1	0	1	0	1	0
1	21485916	rs342382106	INTRON		T	C			0.806452	0.193548	1	0	0.785714	0.214286	0.666667	0.333333	0.428571	0.571429	0.0833333	0.916667	0.125	0.875
1	21486046	-	INTRON		G	A			1	0	1	0	1	0	1	0	1	0	1	0	0.9375	0.0625
1	21486204	rs321731344	INTRON		A	G			0.919355	0.0806452	1	0	1	0	1	0	0.785714	0.214286	0.916667	0.0833333	1	0
1	21486418	-	INTRON		C	G			1	0	1	0	1	0	1	0	1	0	1	0	0.9375	0.0625
1	21486450	rs321884503	INTRON		G	A			0.693548	0.306452	1	0	0.714286	0.285714	0.666667	0.333333	0.5	0.5	0.333333	0.666667	0.1875	0.8125
1	21486467	rs334426406	INTRON		A	G			0.709677	0.290323	1	0	0.678571	0.321429	0.666667	0.333333	0.428571	0.571429	0.166667	0.833333	0.1875	0.8125
1	21486471	rs340616753	INTRON		C	T			0.951613	0.0483871	1	0	1	0	1	0	0.928571	0.0714286	1	0	1	0
1	21486493	rs322937871	INTRON		A	G			0.677419	0.225806	1	0	0.642857	0.357143	0.666667	0.166667	0.5	0.214286	0.0833333	0.75	0.1875	0.8125
1	21486495	-	INTRON		T	C			0.919355	0.0806452	1	0	1	0	0.833333	0.166667	0.714286	0.285714	0.833333	0.166667	1	0
1	21486501	-	INTRON		A	G			0.903226	0.0967742	1	0	1	0	0.833333	0.166667	0.642857	0.357143	0.916667	0.0833333	1	0
1	21486511	rs333337069	INTRON		C	T			0.66129	0.33871	1	0	0.642857	0.357143	0.666667	0.333333	0.357143	0.642857	0.0833333	0.916667	0.125	0.875
1	21486538	rs345449858	INTRON		C	A			0.790323	0.209677	1	0	0.642857	0.357143	0.666667	0.333333	0.714286	0.285714	0.166667	0.833333	0.25	0.75
1	21486558	-	INTRON		T	A			1	0	1	0	1	0	1	0	0.857143	0.142857	0.583333	0.416667	1	0
1	21486606	rs324088172	INTRON		C	T			0.983871	0.016129	1	0	1	0	0.833333	0.166667	0.928571	0.0714286	1	0	1	0
1	21486751	rs333441129	INTRON		T	C			0.774194	0.225806	0.875	0.125	0.678571	0.321429	0.666667	0.333333	0.714286	0.285714	0.333333	0.666667	0.25	0.75
1	21486836	-	INTRON		A	G			0.983871	0.016129	1	0	1	0	1	0	1	0	1	0	1	0
1	21486938	rs341653664	INTRON		A	G			0.951613	0.0483871	1	0	1	0	1	0	0.928571	0.0714286	1	0	1	0
1	21486947	rs325751188	INTRON		A	C			0.822581	0.177419	1	0	0.642857	0.357143	0.833333	0.166667	0.857143	0.142857	0.333333	0.666667	0.125	0.875
1	21486999	rs337705801	INTRON		G	A			1	0	1	0	1	0	1	0	0.857143	0.142857	0.916667	0.0833333	1	0
1	21487028	-	INTRON		G	T			1	0	0.875	0	0.964286	0.0357143	1	0	1	0	1	0	1	0
1	21487036	rs344648429	INTRON		A	C			0.903226	0.0967742	1	0	1	0	1	0	0.785714	0.214286	1	0	1	0
1	21487077	rs326529828	INTRON		A	C			0.887097	0.112903	0.875	0.125	1	0	1	0	0.857143	0.142857	0.916667	0.0833333	1	0
1	21487083	rs338049436	INTRON		A	G			1	0	1	0	1	0	1	0	0.857143	0.142857	0.583333	0.416667	1	0
1	21487158	-	INTRON		G	C			1	0	1	0	1	0	1	0	1	0	1	0	0.9375	0.0625
1	21487338	rs321600020	INTRON		G	A			0.83871	0.16129	1	0	0.857143	0.142857	0.666667	0.333333	0.714286	0.285714	0.416667	0.583333	0.125	0.875
1	21487339	rs331018942	INTRON		G	T			0.854839	0.145161	1	0	0.857143	0.142857	0.666667	0.333333	0.714286	0.285714	0.416667	0.583333	0.125	0.875
1	21487523	rs337184037	INTRON		A	G			0.903226	0.0967742	1	0	1	0	1	0	0.785714	0.214286	0.916667	0.0833333	1	0
1	21487587	rs319002896	INTRON		T	C			0.903226	0.0967742	1	0	0.821429	0.178571	1	0	1	0	1	0	1	0
1	21487685	rs331393560	INTRON		C	T			0.935484	0.0645161	0.375	0.625	0.892857	0.107143	1	0	0.785714	0.214286	0.916667	0.0833333	0.9375	0.0625
1	21487732	rs339613926	INTRON		C	G			0.612903	0.387097	0.25	0.75	0.535714	0.464286	0.666667	0.333333	0.285714	0.714286	0.416667	0.583333	0.3125	0.6875
1	21487740	rs322980336	INTRON		G	C			1	0	1	0	1	0	1	0	0.857143	0.142857	0.583333	0.416667	1	0
1	21487744	rs329484355	INTRON		C	G			0.774194	0.225806	1	0	0.642857	0.357143	0.666667	0.333333	0.785714	0.214286	0.416667	0.583333	0.375	0.625
1	21487774	-	INTRON		A	G			0.693548	0.290323	1	0	0.642857	0.357143	0.666667	0.333333	0.428571	0.571429	0.333333	0.666667	0.25	0.75
1	21487778	rs324014464	INTRON		G	A			0.919355	0.0806452	1	0	1	0	1	0	0.642857	0.357143	1	0	1	0
1	21487810	rs333119089	INTRON		T	C			0.951613	0.0483871	1	0	1	0	1	0	0.642857	0.357143	0.916667	0.0833333	1	0
1	21488006	rs342638455	INTRON		G	A			0.854839	0.145161	1	0	0.678571	0.321429	0.833333	0.166667	1	0	1	0	0.375	0.625
1	21488081	-	INTRON		G	A			0.983871	0.016129	1	0	1	0	1	0	1	0	1	0	1	0
1	21488085	-	INTRON		C	G			1	0	1	0	1	0	1	0	1	0	0.916667	0.0833333	1	0
1	21488170	rs324739904	INTRON		A	G			0.693548	0.306452	0.25	0.75	0.642857	0.357143	0.5	0.5	0.357143	0.642857	0.5	0.5	0.375	0.625
1	21488181	rs335163977	INTRON		T	C			0.887097	0.112903	1	0	0.821429	0.178571	0.666667	0.333333	0.928571	0.0714286	1	0	0.9375	0.0625
1	21488200	rs346087158	INTRON		T	C			0.774194	0.225806	1	0	0.678571	0.321429	0.833333	0.166667	1	0	1	0	0.125	0.875
1	21488261	rs337928580	INTRON		C	T			0.725806	0.274194	1	0	0.714286	0.285714	0.666667	0.333333	0.571429	0.428571	0.333333	0.666667	0.125	0.875
1	21488267	rs346342515	INTRON		C	T			1	0	1	0	1	0	1	0	0.857143	0.142857	0.333333	0.666667	1	0
1	21488341	rs327603356	INTRON		T	A			0.83871	0.16129	1	0	0.678571	0.321429	0.666667	0.333333	0.785714	0.214286	0.666667	0.333333	0.375	0.625
1	21488428	-	INTRON		G	T			0.983871	0.016129	1	0	1	0	1	0	1	0	1	0	1	0
1	21488538	rs336441920	INTRON		G	C			0.693548	0.306452	1	0	0.678571	0.321429	0.833333	0.166667	0.714286	0.285714	0.916667	0.0833333	0.125	0.875
1	21488577	rs319094023	INTRON		C	T			0.951613	0.0483871	1	0	1	0	1	0	0.928571	0.0714286	1	0	1	0
1	21488631	rs331948044	INTRON		C	T			0.887097	0.112903	1	0	1	0	1	0	0.642857	0.357143	0.916667	0.0833333	1	0
1	21488648	-	INTRON		C	T			0.887097	0.112903	0.875	0	1	0	1	0	0.571429	0.428571	0.416667	0.583333	1	0
1	21488686	rs319259531	INTRON		G	A			0.854839	0.145161	0.875	0.125	1	0	0.833333	0.166667	0.428571	0.571429	0.166667	0.833333	1	0
1	21488760	rs329413275	INTRON		T	C			0.887097	0.112903	1	0	1	0	1	0	0.642857	0.357143	0.916667	0.0833333	1	0
1	21488822	rs342142867	INTRON		A	G			0.822581	0.177419	1	0	0.714286	0.285714	0.833333	0.166667	1	0	1	0	0.125	0.875
1	21488936	rs323832772	INTRON		T	C			1	0	1	0	1	0	1	0	0.857143	0.142857	0.5	0.5	1	0
1	21489152	rs329843530	INTRON		G	C			0.516129	0.483871	0.125	0.875	0.714286	0.285714	0.666667	0.333333	0.142857	0.857143	0.333333	0.666667	0.0625	0.9375
1	21489415	rs338279534	INTRON		T	A			0.935484	0.0645161	1	0	1	0	1	0	0.714286	0.285714	1	0	1	0
1	21489449	rs324689678	INTRON		G	A			0.822581	0.177419	1	0	0.714286	0.285714	0.833333	0.166667	1	0	1	0	0.25	0.75
1	21489688	-	INTRON		A	G			0.951613	0.0483871	1	0	1	0	1	0	1	0	0.916667	0.0833333	1	0
1	21489814	rs333930270	INTRON		A	C			1	0	1	0	1	0	1	0	0.857143	0.142857	0.833333	0.166667	1	0
1	21489870	rs342937145	INTRON		C	T			0.903226	0.0967742	0.125	0.875	0.892857	0.107143	1	0	0.785714	0.214286	0.916667	0.0833333	0.9375	0.0625
1	21489876	rs323127737	INTRON		G	A			0.951613	0.0483871	1	0	1	0	1	0	0.714286	0.285714	1	0	1	0
1	21489888	rs332528631	INTRON		G	A			0.967742	0.0322581	1	0	1	0	1	0	1	0	1	0	1	0
1	21489910	-	INTRON		G	A			0.967742	0.0322581	1	0	1	0	0.833333	0.166667	1	0	1	0	1	0
1	21489983	rs346352806	INTRON		G	A			0.919355	0.0806452	0.375	0.625	0.642857	0.357143	0.666667	0.333333	1	0	1	0	0.75	0.25
1	21490004	-	INTRON		T	C			1	0	0.5	0.5	0.964286	0.0357143	1	0	1	0	1	0	1	0
1	21490017	-	INTRON		C	G			0.983871	0.016129	0.5	0.5	0.928571	0.0714286	1	0	1	0	1	0	0.9375	0.0625
1	21490025	-	INTRON		C	T			0.983871	0.016129	0.5	0.5	0.964286	0.0357143	1	0	1	0	1	0	0.9375	0.0625
1	21490047	rs327496653	INTRON		G	A			0.935484	0.0645161	1	0	0.75	0.25	0.833333	0.166667	1	0	1	0	0.75	0.25
1	21490060	-	INTRON		G	A			0.983871	0.016129	0.5	0.5	0.892857	0.107143	1	0	1	0	1	0	0.9375	0.0625
1	21490063	-	INTRON		G	A			0.983871	0.016129	0.25	0.75	0.892857	0.107143	1	0	1	0	1	0	0.9375	0.0625
1	21490083	-	INTRON		T	C			0.983871	0.016129	0.125	0.875	0.714286	0.285714	0.666667	0.333333	1	0	1	0	0.6875	0.3125
1	21490105	-	INTRON		A	C			1	0	0.25	0.75	0.928571	0.0714286	1	0	1	0	1	0	0.9375	0.0625
1	21490135	-	INTRON		T	A			1	0	0.625	0.375	0.964286	0.0357143	0.833333	0.166667	1	0	1	0	1	0
1	21490340	rs333723869	INTRON		C	G			0.822581	0.177419	0.125	0.875	0.535714	0.464286	0.666667	0.333333	0.785714	0.214286	0.833333	0.166667	0.5625	0.4375
1	21490371	rs341966709	INTRON		T	C			0.951613	0.0483871	0.125	0.875	0.535714	0.464286	0.666667	0.333333	0.928571	0.0714286	0.833333	0.166667	0.5625	0.4375
1	21490417	-	INTRON		T	C			1	0	1	0	1	0	1	0	1	0	1	0	1	0
1	21490457	rs328531737	INTRON		G	T			0.967742	0.0322581	0.25	0.75	0.928571	0.0714286	1	0	1	0	1	0	0.9375	0.0625
1	21490471	rs338659272	INTRON		T	C			0.935484	0.0645161	0.125	0.875	0.642857	0.357143	0.666667	0.333333	0.857143	0.142857	1	0	0.4375	0.5625
1	21490474	rs319965657	INTRON		A	G			0.935484	0.0645161	0.125	0.875	0.678571	0.321429	0.666667	0.333333	0.714286	0.285714	1	0	0.4375	0.5625
1	21490478	rs325693952	INTRON		T	C			0.903226	0.0967742	0.125	0.875	0.678571	0.321429	0.666667	0.333333	0.714286	0.285714	1	0	0.4375	0.5625
1	21490500	-	INTRON		G	A			0.983871	0.016129	1	0	1	0	1	0	1	0	1	0	1	0
1	21490512	rs338683921	INTRON		A	G			0.983871	0.016129	0.125	0.875	0.928571	0.0714286	1	0	1	0	1	0	0.9375	0.0625
1	21490527	-	INTRON		G	A			0.983871	0.016129	1	0	1	0	1	0	1	0	1	0	1	0
1	21490531	-	INTRON		A	G			0.983871	0.016129	1	0	1	0	1	0	1	0	1	0	1	0
1	21490561	rs320252170	INTRON		T	A			0.983871	0.016129	0.125	0.875	0.5	0.5	0.833333	0.166667	1	0	1	0	0.6875	0.3125
1	21490566	rs329618203	INTRON		A	G			0.983871	0.016129	0.25	0.75	0.928571	0.0714286	1	0	1	0	1	0	0.9375	0.0625
1	21490609	-	INTRON		A	C			1	0	1	0	1	0	0.833333	0.166667	0.928571	0.0714286	1	0	1	0
1	21490612	-	INTRON		A	G			0.983871	0.016129	0.375	0.625	0.964286	0.0357143	1	0	1	0	1	0	0.9375	0.0625
1	21490615	rs339059279	INTRON		G	A			0.935484	0.0645161	1	0	0.678571	0.321429	0.833333	0.166667	1	0	1	0	0.625	0.375
1	21490631	-	INTRON		G	T			0.903226	0.0967742	1	0	0.678571	0.321429	0.833333	0.166667	1	0	1	0	0.6875	0.3125
1	21490633	rs321043561	INTRON		A	G			0.903226	0.0967742	1	0	0.678571	0.321429	0.833333	0.166667	1	0	0.833333	0.166667	0.875	0.125
1	21490649	rs330708023	INTRON		G	A			0.903226	0.0967742	1	0	0.642857	0.357143	0.833333	0.166667	1	0	0.833333	0.166667	0.75	0.25
1	21490691	rs342976527	INTRON		C	T			0.870968	0.129032	1	0	0.642857	0.357143	0.833333	0.166667	0.785714	0.214286	0.5	0.5	0.375	0.625
1	21490728	rs322091990	INTRON		G	C			0.903226	0.0967742	0.125	0.875	0.892857	0.107143	1	0	0.928571	0.0714286	1	0	0.9375	0.0625
1	21490856	rs332569011	INTRON		T	C			0.887097	0.112903	0.375	0.625	0.892857	0.107143	1	0	0.428571	0.571429	1	0	0.9375	0.0625
1	21490892	rs344730789	INTRON		C	T			1	0	1	0	1	0	1	0	0.928571	0.0714286	1	0	1	0
1	21490926	-	INTRON		G	A			0.983871	0.016129	1	0	1	0	1	0	1	0	1	0	1	0
1	21490995	rs324084676	INTRON		T	G			0.903226	0.0967742	1	0	1	0	1	0	0.785714	0.214286	0.916667	0.0833333	1	0
1	21491042	rs333456905	INTRON		C	T			1	0	1	0	1	0	1	0	0.857143	0.142857	0.75	0.25	1	0
1	21491058	rs342821394	INTRON		C	T			0.790323	0.209677	0.125	0.875	0.892857	0.107143	1	0	0.5	0.5	0.833333	0.166667	0.9375	0.0625
1	21491099	-	INTRON		C	T			1	0	1	0	1	0	1	0	1	0	0.916667	0.0833333	1	0
1	21491160	rs328502546	INTRON		G	C			0.806452	0.193548	0.125	0.875	0.892857	0.107143	1	0	0.571429	0.428571	0.75	0.25	0.9375	0.0625
1	21491349	rs335379759	INTRON		A	G			0.919355	0.0806452	0.375	0.625	0.857143	0.142857	1	0	0.928571	0.0714286	0.916667	0.0833333	0.9375	0.0625
1	21491357	rs344469575	INTRON		C	T			0.919355	0.0806452	0.375	0.625	0.892857	0.107143	1	0	0.928571	0.0714286	0.916667	0.0833333	0.9375	0.0625
1	21491389	rs326480922	INTRON		C	G			0.935484	0.0645161	0.375	0.625	0.928571	0.0714286	1	0	0.928571	0.0714286	0.833333	0.166667	0.9375	0.0625
1	21491454	rs338719889	INTRON		G	C			0.887097	0.112903	0.125	0.875	0.892857	0.107143	1	0	0.857143	0.142857	1	0	0.9375	0.0625
1	21491542	rs319972233	INTRON		C	A			0.887097	0.112903	0.375	0.625	0.928571	0.0714286	1	0	0.928571	0.0714286	1	0	1	0
1	21491547	rs326097848	INTRON		G	C			1	0	1	0	1	0	1	0	0.928571	0.0714286	1	0	1	0
1	21491574	rs335355191	INTRON		T	C			0.709677	0.290323	0.125	0.875	0.857143	0.142857	1	0	0.928571	0.0714286	0.75	0.25	0.9375	0.0625
1	21491710	-	INTRON		G	A			1	0	1	0	1	0	1	0	1	0	0.833333	0.166667	1	0
1	21491742	rs321071976	INTRON		T	C			0.983871	0.016129	1	0	1	0	1	0	0.714286	0.285714	1	0	1	0
1	21491744	-	INTRON		G	T			0.983871	0.016129	1	0	1	0	1	0	1	0	1	0	1	0
1	21491785	rs330649610	INTRON		T	C			0.983871	0.016129	0.875	0.125	1	0	1	0	0.857143	0.142857	0.833333	0.166667	1	0
1	21492039	-	INTRON		C	G			1	0	1	0	1	0	1	0	1	0	1	0	0.9375	0.0625
1	21492100	rs342801549	INTRON		T	C			0.870968	0.129032	0.125	0.875	0.928571	0.0714286	1	0	0.285714	0.714286	0.75	0.25	0.9375	0.0625
1	21492107	rs318645476	INTRON		A	G			0.854839	0.145161	0.125	0.875	0.928571	0.0714286	1	0	0.285714	0.714286	0.583333	0.416667	0.9375	0.0625
1	21492128	rs331524952	INTRON		C	T			1	0	1	0	1	0	1	0	1	0	0.833333	0.166667	1	0
1	21492150	rs343817579	INTRON		C	T			0.887097	0.112903	0.125	0.875	0.964286	0.0357143	1	0	0.285714	0.714286	0.75	0.25	0.9375	0.0625
1	21492176	-	INTRON		C	T			0.983871	0.016129	0.875	0	1	0	1	0	1	0	1	0	1	0
1	21492249	-	INTRON		C	A			0.951613	0.0483871	0.875	0	1	0	1	0	1	0	1	0	1	0
1	21492307	rs338648152	INTRON		C	T			0.951613	0.0483871	1	0	1	0	1	0	1	0	1	0	1	0
1	21492459	-	INTRON		A	T			1	0	1	0	1	0	1	0	1	0	0.916667	0.0833333	1	0
1	21492606	rs324858666	INTRON		C	T			1	0	1	0	1	0	1	0	1	0	0.833333	0.166667	1	0
1	21492687	rs335419203	INTRON		T	C			0.854839	0.145161	0.375	0.625	0.892857	0.107143	1	0	0.428571	0.571429	0.416667	0.583333	0.9375	0.0625
1	21492710	-	INTRON		G	A			0.983871	0.016129	1	0	1	0	1	0	1	0	1	0	1	0
1	21492723	rs344299049	INTRON		T	G			1	0	1	0	1	0	1	0	1	0	0.833333	0.166667	1	0
1	21492733	rs322723934	INTRON		C	A			0.870968	0.129032	0.125	0.875	0.892857	0.107143	1	0	0.428571	0.571429	0.333333	0.666667	0.9375	0.0625
1	21492752	rs336402855	INTRON		T	C			0.919355	0.0806452	1	0	1	0	0.833333	0.166667	1	0	0.583333	0.416667	1	0
1	21492866	rs344846219	INTRON		T	G			0.935484	0.0645161	1	0	1	0	1	0	0.928571	0.0714286	1	0	1	0
1	21492870	rs326183970	INTRON		T	G			0.951613	0.0483871	1	0	1	0	1	0	1	0	1	0	1	0
1	21492881	rs335529442	INTRON		T	C			0.903226	0.0967742	0.25	0.75	0.892857	0.107143	1	0	0.357143	0.642857	0.75	0.25	0.9375	0.0625
1	21492981	rs344205665	INTRON		G	A			0.887097	0.112903	0.375	0.625	0.892857	0.107143	1	0	0.357143	0.642857	0.666667	0.333333	0.9375	0.0625
1	21493036	rs326974055	INTRON		G	A			0.983871	0.016129	1	0	1	0	1	0	1	0	0.833333	0.166667	1	0
1	21493093	-	INTRON		C	T			1	0	1	0	1	0	1	0	1	0	1	0	0.9375	0.0625
1	21493191	rs338853394	INTRON		C	T			0.83871	0.16129	0.25	0.75	0.892857	0.107143	1	0	0.357143	0.642857	0.5	0.5	0.9375	0.0625
1	21493218	rs318574373	INTRON		G	A			0.822581	0.177419	0.375	0.625	0.892857	0.107143	1	0	0.357143	0.642857	0.666667	0.333333	0.9375	0.0625
1	21493272	-	INTRON		T	C			0.967742	0.0322581	1	0	1	0	1	0	1	0	1	0	1	0
1	21493301	rs331454354	INTRON		T	C			0.887097	0.112903	0.25	0.75	0.892857	0.107143	1	0	0.428571	0.571429	0.75	0.25	0.9375	0.0625
1	21493310	rs336899179	INTRON		T	C			0.935484	0.0645161	0.5	0.5	0.892857	0.107143	1	0	0.642857	0.357143	0.916667	0.0833333	0.9375	0.0625
1	21493357	rs319486001	INTRON		C	T			0.967742	0.0322581	0.25	0.75	0.928571	0.0714286	1	0	0.642857	0.357143	0.833333	0.166667	0.9375	0.0625
1	21493488	rs329996676	INTRON		C	T			0.951613	0.0483871	1	0	1	0	1	0	1	0	0.833333	0.166667	1	0
1	21493512	rs339235191	INTRON		G	A			0.870968	0.129032	0.125	0.875	0.892857	0.107143	1	0	0.357143	0.642857	0.5	0.5	0.9375	0.0625
1	21493526	-	INTRON		G	A			1	0	1	0	1	0	1	0	1	0	0.916667	0.0833333	1	0
1	21493534	rs324963352	INTRON		C	G			0.935484	0.0645161	0.125	0.875	0.928571	0.0714286	1	0	0.428571	0.571429	0.75	0.25	0.9375	0.0625
1	21493548	rs331782890	INTRON		G	A			0.967742	0.0322581	0.625	0.375	0.928571	0.0714286	1	0	0.642857	0.357143	0.75	0.25	0.9375	0.0625
1	21493584	rs340779244	INTRON		T	C			0.951613	0.0483871	1	0	1	0	1	0	1	0	1	0	1	0
1	21493598	rs322653650	INTRON		G	A			0.564516	0.435484	0.5	0.5	0.535714	0.464286	0.666667	0.333333	0.285714	0.714286	0.166667	0.833333	0.0625	0.9375
1	21493622	rs336229419	INTRON		C	T			0.951613	0.0483871	1	0	1	0	1	0	1	0	1	0	1	0
1	21493740	rs344008700	INTRON		A	G			0.83871	0.16129	0.125	0.875	0.892857	0.107143	1	0	0.428571	0.571429	0.75	0.25	0.9375	0.0625
1	21493774	rs323381515	INTRON		G	A			0.951613	0.0483871	1	0	1	0	1	0	1	0	1	0	1	0
1	21493809	rs332105185	INTRON		G	C			0.887097	0.112903	1	0	1	0	1	0	0.928571	0.0714286	0.833333	0.166667	1	0
1	21493832	-	INTRON		T	C			1	0	1	0	1	0	0.833333	0.166667	1	0	1	0	1	0
1	21493901	rs344919471	INTRON		T	A			0.951613	0.0483871	1	0	1	0	1	0	1	0	1	0	1	0
1	21493943	rs326902318	INTRON		C	T			0.870968	0.129032	0.125	0.875	0.892857	0.107143	1	0	0.428571	0.571429	0.833333	0.166667	0.9375	0.0625
1	21493976	rs338741926	INTRON		G	A			0.951613	0.0483871	1	0	1	0	1	0	1	0	1	0	1	0
1	21493991	-	INTRON		G	A			0.951613	0.0483871	1	0	1	0	1	0	1	0	1	0	1	0
1	21494008	rs345192755	INTRON		A	T			0.903226	0.0967742	0.625	0.375	0.892857	0.107143	1	0	0.285714	0.714286	0.833333	0.166667	0.9375	0.0625
1	21494054	-	INTRON		G	A			1	0	1	0	1	0	0.833333	0.166667	1	0	1	0	1	0
1	21494134	rs328046932	INTRON		T	C			0.741935	0.258065	0.125	0.875	0.892857	0.107143	0.833333	0.166667	0.357143	0.642857	0.5	0.5	0.9375	0.0625
1	21494197	rs337422492	INTRON		T	C			0.951613	0.0483871	1	0	1	0	0.833333	0.166667	1	0	1	0	1	0
1	21494202	rs319475706	INTRON		T	C			0.709677	0.290323	0.125	0.875	0.892857	0.107143	0.833333	0.166667	0.357143	0.642857	0.666667	0.333333	0.9375	0.0625
1	21494252	rs329051276	INTRON		C	T			0.951613	0.0483871	1	0	1	0	1	0	1	0	1	0	1	0
1	21494375	rs335605255	INTRON		C	T			1	0	1	0	1	0	0.833333	0.166667	1	0	0.833333	0.166667	1	0
1	21494440	rs321469130	INTRON		A	T			0.983871	0.016129	1	0	1	0	0.833333	0.166667	1	0	1	0	1	0
1	21494462	rs331713379	INTRON		T	C			0.983871	0.016129	1	0	1	0	1	0	1	0	1	0	1	0
1	21494493	rs340815493	INTRON		G	T			0.983871	0.016129	1	0	1	0	1	0	1	0	1	0	1	0
1	21494587	-	INTRON		A	G			0.983871	0.016129	1	0	1	0	1	0	1	0	1	0	1	0
1	21494599	rs318829463	INTRON		G	A			0.806452	0.193548	1	0	0.678571	0.321429	0.833333	0.166667	1	0	1	0	0.25	0.75
1	21494602	rs331904308	INTRON		G	A			1	0	1	0	1	0	0.833333	0.166667	1	0	0.916667	0.0833333	1	0
1	21494640	-	INTRON		T	A			1	0	1	0	1	0	1	0	1	0	0.916667	0.0833333	1	0
1	21494652	rs341125766	INTRON		G	A			1	0	1	0	1	0	0.833333	0.166667	0.857143	0.142857	0.916667	0.0833333	1	0
1	21494768	-	INTRON		T	C			1	0	1	0	1	0	0.833333	0.166667	0.857143	0.142857	1	0	1	0
1	21494830	rs323427320	INTRON		C	T			0.983871	0.016129	1	0	1	0	0.833333	0.166667	0.428571	0.571429	0.916667	0.0833333	1	0
1	21494859	rs341214380	INTRON		T	C			0.741935	0.258065	0.125	0.875	0.892857	0.107143	0.666667	0.333333	0.571429	0.428571	0.75	0.25	0.9375	0.0625
1	21494907	rs323560348	INTRON		C	T			0.725806	0.274194	0.125	0.875	0.892857	0.107143	0.833333	0.166667	0.285714	0.714286	0.666667	0.333333	0.9375	0.0625
1	21494918	rs333009595	INTRON		T	C			0.951613	0.0483871	1	0	1	0	0.833333	0.166667	0.428571	0.571429	0.916667	0.0833333	1	0
1	21494962	rs345221186	INTRON		A	C			0.903226	0.0967742	1	0	1	0	1	0	0.928571	0.0714286	1	0	1	0
1	21494969	rs327862562	INTRON		G	T			1	0	1	0	1	0	1	0	0.928571	0.0714286	0.583333	0.416667	1	0
1	21495032	rs333887887	INTRON		T	C			0.822581	0.177419	0.125	0.875	0.928571	0.0714286	0.833333	0.166667	0.285714	0.714286	0.666667	0.333333	0.9375	0.0625
1	21495058	rs343338673	INTRON		T	C			0.903226	0.0967742	0.125	0.875	0.928571	0.0714286	1	0	1	0	1	0	1	0
1	21495075	-	INTRON		T	C			1	0	1	0	0.964286	0.0357143	1	0	1	0	1	0	1	0
1	21495112	rs325435838	INTRON		G	A			1	0	1	0	1	0	0.833333	0.166667	1	0	1	0	1	0
1	21495129	rs338394048	INTRON		A	G			1	0	1	0	1	0	0.833333	0.166667	1	0	1	0	1	0
1	21495145	rs320425021	INTRON		T	C			1	0	1	0	1	0	0.833333	0.166667	1	0	1	0	1	0
1	21495165	rs328018712	INTRON		G	A			1	0	1	0	1	0	1	0	0.928571	0.0714286	1	0	1	0
1	21495190	-	INTRON		G	A			1	0	1	0	1	0	0.833333	0.166667	1	0	1	0	1	0
1	21495204	rs337601963	INTRON		A	C			0.725806	0.274194	0.125	0.875	0.892857	0.107143	0.833333	0.166667	0.285714	0.714286	0.583333	0.416667	0.9375	0.0625
1	21495247	rs318872345	INTRON		G	C			0.887097	0.112903	0.125	0.875	0.892857	0.107143	1	0	1	0	1	0	0.9375	0.0625
1	21495291	rs340111712	INTRON		C	T			0.822581	0.177419	0.125	0.875	0.892857	0.107143	1	0	0.928571	0.0714286	0.833333	0.166667	0.9375	0.0625
1	21495320	rs319875326	INTRON		T	G			0.935484	0.0645161	1	0	1	0	1	0	0.5	0.5	0.833333	0.166667	1	0
1	21495401	rs329339719	INTRON		C	G			0.935484	0.0645161	1	0	1	0	1	0	0.928571	0.0714286	0.833333	0.166667	1	0
1	21495468	-	INTRON		T	C			1	0	1	0	1	0	1	0	1	0	0.916667	0.0833333	1	0
1	21495493	rs345066103	INTRON		A	G			0.516129	0.483871	0.125	0.875	0.535714	0.464286	0.833333	0.166667	0.285714	0.714286	0.25	0.75	0.0625	0.9375
1	21495517	-	INTRON		C	G			1	0	1	0	1	0	1	0	1	0	0.916667	0.0833333	1	0
1	21495524	rs324263473	INTRON		G	A			0.725806	0.274194	0.125	0.875	0.892857	0.107143	0.833333	0.166667	0.285714	0.714286	0.5	0.5	0.9375	0.0625
1	21495531	-	INTRON		A	C			0.967742	0.0322581	1	0	1	0	1	0	1	0	1	0	1	0
1	21495535	-	INTRON		T	C			1	0	1	0	1	0	1	0	0.928571	0.0714286	1	0	1	0
1	21495544	rs333071425	INTRON		T	C			0.903226	0.0967742	1	0	1	0	1	0	0.928571	0.0714286	0.916667	0.0833333	1	0
1	21495548	rs341737384	INTRON		C	T			1	0	1	0	1	0	1	0	0.928571	0.0714286	1	0	1	0
1	21495549	-	INTRON		G	A			1	0	1	0	1	0	1	0	1	0	1	0	0.9375	0.0625
1	21495640	rs324537721	INTRON		T	C			0.983871	0.016129	1	0	0.785714	0.214286	1	0	1	0	1	0	1	0
1	21495663	rs334077991	INTRON		C	T			0.951613	0.0483871	1	0	1	0	1	0	0.428571	0.571429	0.75	0.25	1	0
1	21495713	-	INTRON		T	C			1	0	1	0	1	0	1	0	1	0	1	0	0.875	0.125
1	21495768	rs325524431	INTRON		C	T			0.983871	0.016129	1	0	1	0	1	0	0.357143	0.642857	0.833333	0.166667	1	0
1	21495819	rs334609629	INTRON		T	C			1	0	0.125	0.875	0.892857	0.107143	1	0	1	0	1	0	0.9375	0.0625
1	21495825	rs344909049	INTRON		G	A			0.967742	0.0322581	0.25	0.75	0.928571	0.0714286	1	0	1	0	0.916667	0.0833333	0.9375	0.0625
1	21495844	-	INTRON		G	A			1	0	1	0	1	0	1	0	0.928571	0.0714286	1	0	1	0
1	21495930	rs326926290	INTRON		G	T			1	0	1	0	1	0	1	0	1	0	0.75	0.25	1	0
1	21496003	rs337636306	INTRON		A	T			0.870968	0.129032	0.125	0.875	0.892857	0.107143	0.833333	0.166667	0.928571	0.0714286	0.666667	0.333333	0.9375	0.0625
1	21496013	rs318797013	INTRON		A	C			0.790323	0.209677	0.125	0.875	0.892857	0.107143	0.833333	0.166667	0.285714	0.714286	0.416667	0.583333	0.9375	0.0625
1	21496050	-	INTRON		C	T			1	0	1	0	0.928571	0.0714286	1	0	1	0	1	0	1	0
1	21496066	rs328260354	INTRON		A	G			0.758065	0.241935	0.375	0.625	0.892857	0.107143	0.833333	0.166667	0.357143	0.642857	0.416667	0.583333	0.9375	0.0625
1	21496135	rs337806623	INTRON		C	T			0.806452	0.193548	0.125	0.875	0.892857	0.107143	0.833333	0.166667	0.285714	0.714286	0.5	0.5	0.9375	0.0625
1	21496210	-	INTRON		C	T			1	0	1	0	1	0	0.833333	0.166667	1	0	1	0	1	0
1	21496334	rs319660662	INTRON		G	T			0.951613	0.0483871	1	0	1	0	1	0	1	0	1	0	1	0
1	21496360	rs329391714	INTRON		G	A			0.774194	0.225806	0.125	0.875	0.892857	0.107143	0.833333	0.166667	0.285714	0.714286	0.5	0.5	0.9375	0.0625
1	21496511	-	INTRON		C	T			1	0	1	0	0.964286	0.0357143	1	0	1	0	1	0	1	0
1	21496514	rs341533059	INTRON		C	T			0.951613	0.0483871	1	0	1	0	1	0	0.428571	0.571429	0.75	0.25	1	0
1	21496523	rs320911053	INTRON		T	G			0.806452	0.193548	0.125	0.875	0.928571	0.0714286	0.833333	0.166667	0.285714	0.714286	0.416667	0.583333	0.9375	0.0625
1	21496601	rs330237490	INTRON		C	T			1	0	1	0	1	0	0.833333	0.166667	1	0	0.916667	0.0833333	1	0
1	21496625	rs342516415	INTRON		G	A			0.903226	0.0967742	1	0	1	0	1	0	0.857143	0.142857	0.833333	0.166667	1	0
1	21496656	rs324431311	INTRON		G	A			0.854839	0.145161	0.125	0.875	0.892857	0.107143	0.833333	0.166667	0.857143	0.142857	0.583333	0.416667	0.9375	0.0625
1	21496761	rs330362661	INTRON		T	C			0.822581	0.177419	0.125	0.875	0.892857	0.107143	0.833333	0.166667	0.857143	0.142857	0.75	0.25	0.9375	0.0625
1	21496849	-	INTRON		C	T			0.822581	0.177419	0.125	0.875	0.892857	0.107143	0.833333	0.166667	0.857143	0.142857	0.666667	0.333333	0.9375	0.0625
1	21496859	-	INTRON		T	C			0.903226	0.0967742	0.125	0.875	0.892857	0.107143	1	0	1	0	0.916667	0.0833333	0.9375	0.0625
1	21496922	rs339830322	INTRON		T	C			0.806452	0.193548	0.125	0.875	0.892857	0.107143	0.833333	0.166667	0.785714	0.214286	0.25	0.75	0.9375	0.0625
1	21497068	rs321787659	INTRON		T	C			0.806452	0.193548	0.125	0.875	0.892857	0.107143	0.833333	0.166667	0.857143	0.142857	0.666667	0.333333	0.9375	0.0625
1	21497109	rs335843358	INTRON		G	T			1	0	1	0	1	0	1	0	0.928571	0.0714286	0.666667	0.333333	1	0
1	21497174	rs344737334	INTRON		A	G			0.822581	0.177419	0.125	0.875	0.928571	0.0714286	0.833333	0.166667	0.928571	0.0714286	0.833333	0.166667	0.9375	0.0625
1	21497309	rs323076492	INTRON		C	G			0.919355	0.0806452	1	0	1	0	1	0	0.928571	0.0714286	1	0	1	0
1	21497344	-	INTRON		C	T			1	0	1	0	1	0	1	0	0.928571	0.0714286	1	0	1	0
1	21497348	rs333467047	INTRON		T	G			0.887097	0.112903	0.125	0.875	0.928571	0.0714286	0.833333	0.166667	0.928571	0.0714286	0.666667	0.333333	0.9375	0.0625
1	21497353	-	INTRON		G	A			1	0	0.125	0.875	1	0	1	0	1	0	1	0	1	0
1	21497410	rs345555791	INTRON		C	T			0.919355	0.0806452	0.125	0.875	0.892857	0.107143	0.833333	0.166667	0.928571	0.0714286	0.75	0.25	0.9375	0.0625
1	21497428	rs328341799	INTRON		C	T			0.887097	0.112903	0.125	0.875	0.892857	0.107143	0.833333	0.166667	1	0	0.916667	0.0833333	0.9375	0.0625
1	21497579	-	INTRON		A	G			1	0	1	0	1	0	1	0	0.857143	0.142857	1	0	1	0
1	21497726	rs336933779	INTRON		G	A			1	0	1	0	1	0	1	0	0.928571	0.0714286	0.916667	0.0833333	1	0
1	21497743	rs343741275	INTRON		G	T			1	0	1	0	1	0	1	0	0.928571	0.0714286	0.833333	0.166667	1	0
1	21497753	rs325721015	INTRON		C	A			1	0	1	0	1	0	1	0	0.928571	0.0714286	1	0	1	0
1	21497824	rs341572150	INTRON		A	G			0.83871	0.16129	0.125	0.875	0.892857	0.107143	0.833333	0.166667	0.357143	0.642857	0.666667	0.333333	0.9375	0.0625
1	21497832	-	INTRON		C	A			1	0	1	0	0.964286	0.0357143	1	0	1	0	1	0	1	0
1	21497852	rs330170396	INTRON		A	C			0.935484	0.0645161	1	0	1	0	1	0	0.428571	0.571429	0.5	0.5	1	0
1	21497903	rs338317963	INTRON		T	C			0.903226	0.0967742	0.125	0.875	0.892857	0.107143	0.833333	0.166667	0.571429	0.428571	0.5	0.5	0.9375	0.0625
1	21497918	rs321500923	INTRON		T	A			0.83871	0.16129	0.25	0.75	0.892857	0.107143	0.833333	0.166667	0.571429	0.428571	0.5	0.5	0.9375	0.0625
1	21497923	rs330526634	INTRON		A	G			0.854839	0.145161	0.125	0.875	0.928571	0.0714286	1	0	0.428571	0.571429	0.5	0.5	0.9375	0.0625
1	21497991	-	INTRON		T	C			1	0	1	0	1	0	0.833333	0.166667	1	0	1	0	1	0
1	21498042	rs338865550	INTRON		A	G			0.935484	0.0645161	1	0	1	0	1	0	0.357143	0.642857	0.583333	0.416667	1	0
1	21498147	rs321950853	INTRON		T	G			0.596774	0.403226	0.375	0.625	0.571429	0.428571	0.666667	0.333333	0.142857	0.857143	0.0833333	0.916667	0.0625	0.9375
1	21498207	rs332364617	INTRON		G	T			0.887097	0.112903	0.125	0.875	0.892857	0.107143	1	0	1	0	1	0	0.9375	0.0625
1	21498321	rs341234620	INTRON		T	C			0.854839	0.145161	0.125	0.875	0.928571	0.0714286	0.833333	0.166667	0.357143	0.642857	0.333333	0.666667	0.9375	0.0625
1	21498333	rs323116196	INTRON		G	A			0.854839	0.145161	0.125	0.875	0.928571	0.0714286	0.833333	0.166667	0.428571	0.571429	0.333333	0.666667	0.9375	0.0625
1	21498439	rs333297365	INTRON		G	A			1	0	1	0	1	0	1	0	0.928571	0.0714286	0.833333	0.166667	1	0
1	21498482	-	INTRON		T	C			1	0	1	0	1	0	1	0	1	0	0.833333	0.166667	1	0
1	21498655	-	INTRON		C	A			0.951613	0.0483871	0.125	0.875	0.928571	0.0714286	0.833333	0.166667	1	0	1	0	0.9375	0.0625
1	21498776	rs345239117	INTRON		A	G			0.870968	0.129032	0.125	0.875	0.928571	0.0714286	0.833333	0.166667	0.285714	0.714286	0.583333	0.416667	0.9375	0.0625
1	21498801	rs323815503	INTRON		C	T			0.596774	0.403226	0.125	0.875	0.607143	0.392857	0.833333	0.166667	0.142857	0.857143	0.166667	0.833333	0.0625	0.9375
1	21498829	rs334346930	INTRON		G	A			0.83871	0.16129	0.125	0.875	0.964286	0.0357143	0.833333	0.166667	0.285714	0.714286	0.5	0.5	0.9375	0.0625
1	21498928	rs342665086	INTRON		C	A			0.935484	0.0645161	1	0	1	0	1	0	0.928571	0.0714286	1	0	1	0
1	21498992	-	INTRON		C	G			1	0	1	0	1	0	1	0	1	0	1	0	0.9375	0.0625
1	21498998	rs325641631	INTRON		G	C			0.983871	0.016129	1	0	1	0	0.833333	0.166667	1	0	0.916667	0.0833333	1	0
1	21499059	rs341503447	INTRON		C	T			0.903226	0.0967742	0.125	0.875	0.928571	0.0714286	1	0	1	0	0.916667	0.0833333	0.9375	0.0625
1	21499065	rs346121848	INTRON		A	G			0.887097	0.112903	0.125	0.875	0.928571	0.0714286	0.833333	0.166667	1	0	0.833333	0.166667	0.9375	0.0625
1	21499155	rs326704310	INTRON		G	A			1	0	1	0	1	0	1	0	1	0	1	0	0.875	0.125
1	21499167	rs337972922	INTRON		G	A			0.903226	0.0967742	0.375	0.625	0.928571	0.0714286	1	0	1	0	0.916667	0.0833333	0.9375	0.0625
1	21499237	rs321745465	INTRON		C	T			1	0	1	0	1	0	1	0	0.785714	0.214286	1	0	1	0
1	21499349	rs327702537	INTRON		G	A			1	0	1	0	1	0	1	0	0.571429	0.428571	0.75	0.25	1	0
1	21499419	rs336395442	INTRON		G	A			0.822581	0.177419	1	0	0.571429	0.428571	0.833333	0.166667	1	0	1	0	0.25	0.75
1	21499438	-	INTRON		T	C			1	0	1	0	1	0	1	0	1	0	1	0	0.9375	0.0625
1	21499496	-	INTRON		C	A			1	0	1	0	0.964286	0.0357143	1	0	1	0	1	0	1	0
1	21499527	rs318328604	INTRON		G	A			0.935484	0.0645161	0.125	0.875	0.928571	0.0714286	1	0	1	0	1	0	0.9375	0.0625
1	21499553	rs332168613	INTRON		A	T			0.935484	0.0645161	0.125	0.875	0.928571	0.0714286	0.833333	0.166667	0.928571	0.0714286	0.916667	0.0833333	0.9375	0.0625
1	21499626	rs341278029	INTRON		T	A			0.967742	0.0322581	1	0	1	0	1	0	0.642857	0.357143	0.666667	0.333333	1	0
1	21499636	rs319288827	INTRON		A	G			0.919355	0.0806452	0.125	0.875	0.928571	0.0714286	0.833333	0.166667	0.571429	0.428571	0.333333	0.666667	0.9375	0.0625
1	21499656	rs329664160	INTRON		A	G			1	0	1	0	1	0	0.833333	0.166667	1	0	0.833333	0.166667	1	0
1	21499703	rs340596535	INTRON		T	C			0.645161	0.354839	0.25	0.75	0.5	0.5	0.666667	0.333333	0.285714	0.714286	0.0833333	0.916667	0.1875	0.8125
1	21499993	rs333271448	INTRON		T	C			0.967742	0.0322581	1	0	1	0	1	0	0.357143	0.642857	0.666667	0.333333	1	0
1	21500008	rs339153075	INTRON		A	C			0.967742	0.0322581	1	0	1	0	1	0	1	0	1	0	1	0
1	21500070	rs322263903	INTRON		C	A			0.951613	0.0483871	1	0	1	0	1	0	0.357143	0.642857	0.75	0.25	1	0
1	21500120	rs336135146	INTRON		G	A			0.935484	0.0645161	1	0	1	0	0.833333	0.166667	0.214286	0.785714	0.75	0.25	1	0
1	21500178	rs346131427	INTRON		G	A			0.919355	0.0806452	1	0	1	0	0.833333	0.166667	0.928571	0.0714286	1	0	1	0
1	21500413	rs332875214	INTRON		G	A			0.935484	0.0645161	1	0	1	0	1	0	0.428571	0.571429	1	0	1	0
1	21500414	rs344686313	INTRON		G	A			0.935484	0.0645161	1	0	1	0	1	0	0.428571	0.571429	1	0	1	0
1	21500537	rs327628277	INTRON		T	C			0.822581	0.177419	0.125	0.875	0.928571	0.0714286	0.833333	0.166667	0.428571	0.571429	0.666667	0.333333	0.9375	0.0625
1	21500581	rs336569046	INTRON		G	C			0.83871	0.16129	0.125	0.875	0.928571	0.0714286	0.833333	0.166667	0.285714	0.714286	0.5	0.5	0.9375	0.0625
1	21500605	rs319057070	INTRON		T	G			0.919355	0.0806452	1	0	1	0	1	0	1	0	1	0	1	0
1	21500635	rs328458600	INTRON		G	T			1	0	1	0	1	0	0.833333	0.166667	1	0	0.916667	0.0833333	1	0
1	21500640	rs337968939	INTRON		A	T			0.935484	0.0645161	1	0	1	0	1	0	0.5	0.5	0.833333	0.166667	1	0
1	21500646	rs319324513	INTRON		A	G			0.935484	0.0645161	0.125	0.875	0.928571	0.0714286	1	0	1	0	0.916667	0.0833333	0.9375	0.0625
1	21500674	-	INTRON		T	C			1	0	1	0	0.928571	0.0714286	1	0	1	0	1	0	1	0
1	21500694	rs329484312	INTRON		A	G			0.903226	0.0967742	0.125	0.875	0.928571	0.0714286	1	0	1	0	0.916667	0.0833333	0.9375	0.0625
1	21500866	rs341492624	INTRON		G	A			0.887097	0.112903	0.125	0.875	0.928571	0.0714286	1	0	1	0	0.916667	0.0833333	0.9375	0.0625
1	21500890	-	INTRON		T	C			1	0	1	0	1	0	1	0	0.928571	0.0714286	1	0	1	0
1	21500968	rs320262372	INTRON		C	T			0.919355	0.0806452	1	0	1	0	0.833333	0.166667	0.285714	0.714286	0.75	0.25	1	0
1	21500999	-	INTRON		A	G			1	0	1	0	0.964286	0.0357143	1	0	1	0	1	0	1	0
1	21501012	rs329797516	INTRON		T	C			0.548387	0.451613	0.125	0.875	0.535714	0.464286	0.666667	0.333333	0.142857	0.857143	0.333333	0.666667	0.0625	0.9375
1	21501023	rs338460365	INTRON		C	T			0.967742	0.0322581	0.25	0.75	0.928571	0.0714286	1	0	1	0	0.916667	0.0833333	0.9375	0.0625
1	21501034	rs324625934	INTRON		A	G			0.919355	0.0806452	1	0	1	0	1	0	0.357143	0.642857	0.666667	0.333333	1	0
1	21501080	rs336178857	INTRON		T	C			0.935484	0.0645161	1	0	1	0	1	0	0.357143	0.642857	0.833333	0.166667	1	0
1	21501095	rs343882405	INTRON		C	G			1	0	1	0	1	0	1	0	1	0	1	0	1	0
1	21501165	rs323195519	INTRON		T	C			0.983871	0.016129	1	0	1	0	0.833333	0.166667	0.928571	0.0714286	0.833333	0.166667	1	0
1	21501173	rs332694511	INTRON		C	G			0.854839	0.145161	0.5	0.5	0.928571	0.0714286	0.833333	0.166667	0.214286	0.785714	0.5	0.5	0.9375	0.0625
1	21501239	rs345381417	INTRON		T	G			0.983871	0.016129	1	0	1	0	0.833333	0.166667	0.857143	0.142857	0.916667	0.0833333	1	0
1	21501286	rs327671299	INTRON		A	T			1	0	1	0	1	0	0.833333	0.166667	1	0	1	0	1	0
1	21501362	rs333683932	INTRON		G	A			0.935484	0.0645161	1	0	1	0	1	0	0.357143	0.642857	0.666667	0.333333	1	0
1	21501422	-	INTRON		A	G			1	0	1	0	0.964286	0.0357143	1	0	1	0	1	0	1	0
1	21501574	rs343609343	INTRON		A	G			0.951613	0.0483871	1	0	0.892857	0.107143	1	0	1	0	1	0	0.875	0.125
1	21501643	rs329246144	INTRON		A	G			1	0	1	0	1	0	0.833333	0.166667	1	0	1	0	1	0
1	21501954	rs338003753	INTRON		G	A			1	0	1	0	1	0	0.833333	0.166667	1	0	1	0	1	0
1	21502036	rs343750017	INTRON		C	T			0.903226	0.0967742	0.375	0.625	0.928571	0.0714286	1	0	1	0	0.916667	0.0833333	0.9375	0.0625
1	21502181	rs325259056	INTRON		T	C			0.967742	0.0322581	0.625	0.375	0.964286	0.0357143	1	0	1	0	0.916667	0.0833333	1	0
1	21502237	rs337468155	INTRON		T	C			0.870968	0.129032	0.25	0.75	0.928571	0.0714286	0.833333	0.166667	0.571429	0.428571	0.833333	0.166667	0.9375	0.0625
1	21502411	rs320136242	INTRON		T	C			0.983871	0.016129	1	0	1	0	0.833333	0.166667	0.928571	0.0714286	0.916667	0.0833333	1	0
1	21502414	rs329789872	INTRON		C	T			0.983871	0.016129	1	0	1	0	1	0	1	0	1	0	1	0
1	21502580	rs335730866	INTRON		C	T			0.790323	0.209677	1	0	0.571429	0.428571	0.833333	0.166667	1	0	1	0	0.125	0.875
1	21502802	-	INTRON		C	G			1	0	1	0	1	0	0.833333	0.166667	1	0	1	0	1	0
1	21502956	rs321349265	EXON	SYNONYMOUS	A	G			0.645161	0.354839	0.125	0.875	0.535714	0.464286	0.666667	0.333333	0.214286	0.785714	0.416667	0.583333	0.0625	0.9375
1	21503016	-	INTRON		T	G			1	0	1	0	1	0	1	0	1	0	0.916667	0.0833333	1	0
1	21503119	rs330676588	INTRON		G	A			0.983871	0.016129	1	0	0.964286	0.0357143	0.833333	0.166667	1	0	1	0	0.6875	0.3125
1	21503210	rs342937252	INTRON		C	A			0.806452	0.193548	1	0	0.642857	0.357143	0.833333	0.166667	1	0	1	0	0.25	0.75
1	21503252	rs323125678	INTRON		C	A			0.322581	0.677419	0	1	0.142857	0.857143	0	1	0	1	0.5	0.5	0	1
1	21503489	rs341027979	INTRON		A	T			0.935484	0.0645161	1	0	1	0	1	0	0.357143	0.642857	0.75	0.25	1	0
1	21503849	rs324042380	INTRON		A	G			1	0	1	0	1	0	1	0	0.928571	0.0714286	1	0	1	0
1	21503940	rs333513342	INTRON		C	T			0.822581	0.177419	0.125	0.875	0.928571	0.0714286	1	0	0.285714	0.714286	0.583333	0.416667	0.9375	0.0625
1	21503959	rs343440687	INTRON		A	G			0.822581	0.177419	0.125	0.875	0.928571	0.0714286	1	0	0.428571	0.571429	0.583333	0.416667	0.9375	0.0625
1	21503968	rs325441194	INTRON		T	C			0.983871	0.016129	0.875	0.125	1	0	1	0	0.928571	0.0714286	1	0	1	0
1	21504055	rs335552387	INTRON		T	G			0.532258	0.467742	0.25	0.75	0.571429	0.428571	0.666667	0.333333	0.142857	0.857143	0.333333	0.666667	0.1875	0.8125
1	21504206	-	INTRON		C	T			1	0	1	0	1	0	1	0	1	0	0.916667	0.0833333	1	0
1	21504235	rs344428305	INTRON		C	T			0.83871	0.16129	0.125	0.875	0.964286	0.0357143	1	0	0.285714	0.714286	0.416667	0.583333	0.9375	0.0625
1	21504330	rs325255776	INTRON		T	A			0.983871	0.016129	1	0	1	0	1	0	0.928571	0.0714286	1	0	1	0
1	21504397	rs338044812	INTRON		T	C			1	0	1	0	1	0	0.833333	0.166667	1	0	1	0	1	0
1	21504465	rs81306264	INTRON		A	G			0.983871	0.016129	1	0	1	0	1	0	0.928571	0.0714286	0.916667	0.0833333	1	0
1	21504492	rs326151661	INTRON		T	C			0.983871	0.016129	1	0	1	0	1	0	1	0	0.916667	0.0833333	1	0
1	21504501	rs337222074	INTRON		T	C			0.983871	0.016129	1	0	1	0	1	0	0.857143	0.142857	0.916667	0.0833333	1	0
1	21504515	rs321280592	INTRON		C	T			0.983871	0.016129	0.875	0.125	1	0	1	0	1	0	0.916667	0.0833333	1	0
1	21504662	rs330617610	INTRON		G	A			1	0	1	0	1	0	1	0	0.928571	0.0714286	0.833333	0.166667	1	0
1	21504730	rs339138280	INTRON		G	T			1	0	1	0	1	0	1	0	0.714286	0.285714	1	0	1	0
1	21504986	rs318601860	INTRON		T	A			0.935484	0.0645161	0.875	0.125	1	0	1	0	0.928571	0.0714286	1	0	1	0
1	21505017	-	INTRON		T	C			1	0	0.875	0.125	0.964286	0.0357143	1	0	1	0	1	0	1	0
1	21505033	-	INTRON		G	T			0.983871	0.016129	1	0	1	0	1	0	1	0	1	0	1	0
1	21505048	rs329122373	INTRON		G	A			0.983871	0.016129	1	0	1	0	0.833333	0.166667	0.857143	0.142857	0.916667	0.0833333	1	0
1	21505112	rs341788978	INTRON		C	T			0.983871	0.016129	1	0	1	0	1	0	1	0	1	0	1	0
1	21505212	rs324063552	INTRON		A	G			0.854839	0.145161	0.375	0.625	0.928571	0.0714286	0.833333	0.166667	0.214286	0.785714	0.5	0.5	0.9375	0.0625
1	21505260	rs330219488	INTRON		G	T			1	0	1	0	1	0	1	0	0.928571	0.0714286	0.916667	0.0833333	1	0
1	21505274	rs339885764	INTRON		C	T			0.854839	0.145161	0.125	0.875	0.928571	0.0714286	1	0	0.357143	0.642857	0.75	0.25	0.9375	0.0625
1	21505306	-	INTRON		C	T			1	0	0.875	0.125	1	0	1	0	1	0	1	0	1	0
1	21505372	-	INTRON		T	C			1	0	0.875	0	1	0	1	0	0.857143	0.142857	0.833333	0.166667	1	0
1	21505378	rs335376123	INTRON		G	A			0.83871	0.16129	0.25	0.75	0.928571	0.0714286	1	0	0.285714	0.714286	0.75	0.25	0.9375	0.0625
1	21505530	rs344469484	INTRON		A	C			0.983871	0.016129	1	0	1	0	0.833333	0.166667	0.857143	0.142857	0.916667	0.0833333	1	0
1	21505615	rs322534594	INTRON		C	A			0.983871	0.016129	1	0	1	0	0.833333	0.166667	0.857143	0.142857	0.916667	0.0833333	1	0
1	21505618	rs334448896	INTRON		T	A			0.983871	0.016129	1	0	1	0	1	0	1	0	1	0	1	0
1	21505632	rs343989723	INTRON		G	A			0.83871	0.16129	0.125	0.875	0.928571	0.0714286	0.833333	0.166667	0.214286	0.785714	0.5	0.5	0.9375	0.0625
1	21505674	rs326142647	INTRON		A	G			0.887097	0.112903	0.25	0.75	0.928571	0.0714286	0.833333	0.166667	0.428571	0.571429	0.416667	0.583333	0.9375	0.0625
1	21505708	rs332288892	INTRON		A	G			1	0	1	0	1	0	1	0	0.928571	0.0714286	0.916667	0.0833333	1	0
1	21505723	-	INTRON		T	C			1	0	1	0	0.964286	0.0357143	1	0	1	0	1	0	1	0
1	21505754	rs327151930	INTRON		G	A			0.854839	0.145161	0.375	0.625	0.928571	0.0714286	1	0	0.357143	0.642857	0.75	0.25	0.9375	0.0625
1	21505755	rs338784661	INTRON		A	T			0.967742	0.0322581	1	0	1	0	0.833333	0.166667	0.857143	0.142857	0.833333	0.166667	1	0
1	21505762	rs318623424	INTRON		C	T			0.967742	0.0322581	1	0	1	0	0.833333	0.166667	0.857143	0.142857	0.916667	0.0833333	1	0
1	21505804	rs328145344	INTRON		T	C			0.83871	0.16129	0.125	0.875	0.928571	0.0714286	1	0	0.357143	0.642857	0.666667	0.333333	0.9375	0.0625
1	21505966	rs320586101	INTRON		G	A			0.983871	0.016129	1	0	1	0	0.833333	0.166667	0.857143	0.142857	0.833333	0.166667	1	0
1	21506019	rs330779393	INTRON		A	G			0.854839	0.145161	0.375	0.625	0.928571	0.0714286	1	0	0.357143	0.642857	0.666667	0.333333	0.9375	0.0625
1	21506110	rs339922839	INTRON		A	C			0.854839	0.145161	0.125	0.875	0.928571	0.0714286	1	0	0.571429	0.428571	0.666667	0.333333	0.9375	0.0625
1	21506163	rs321496892	INTRON		C	T			0.854839	0.145161	0.375	0.625	0.928571	0.0714286	0.833333	0.166667	0.142857	0.857143	0.5	0.5	0.9375	0.0625
1	21506188	rs331964918	INTRON		A	G			0.983871	0.016129	1	0	1	0	0.833333	0.166667	0.928571	0.0714286	0.916667	0.0833333	1	0
1	21506237	rs340849440	INTRON		C	T			1	0	1	0	1	0	1	0	0.928571	0.0714286	0.916667	0.0833333	1	0
1	21506260	-	INTRON		T	C			1	0	1	0	1	0	1	0	1	0	0.916667	0.0833333	1	0
1	21506496	rs322499801	INTRON		A	G			0.983871	0.016129	1	0	1	0	0.833333	0.166667	0.928571	0.0714286	0.916667	0.0833333	1	0
1	21506572	rs335500402	INTRON		G	A			0.983871	0.016129	1	0	1	0	0.833333	0.166667	0.928571	0.0714286	0.916667	0.0833333	1	0
1	21506628	rs81332234	INTRON		A	T			0.83871	0.16129	0.125	0.875	0.928571	0.0714286	0.833333	0.166667	0.357143	0.642857	0.416667	0.583333	0.9375	0.0625
1	21506630	rs81332233	INTRON		T	C			0.903226	0.0967742	0.125	0.875	0.928571	0.0714286	1	0	1	0	0.916667	0.0833333	0.9375	0.0625
1	21506635	rs322714974	INTRON		A	C			0.983871	0.016129	0.875	0.125	1	0	0.833333	0.166667	0.928571	0.0714286	0.916667	0.0833333	1	0
1	21506652	rs332101929	INTRON		A	G			0.983871	0.016129	1	0	1	0	0.833333	0.166667	0.928571	0.0714286	0.916667	0.0833333	1	0
1	21506689	rs346240666	INTRON		G	C			1	0	1	0	1	0	0.833333	0.166667	0.928571	0.0714286	0.916667	0.0833333	1	0
1	21506714	-	INTRON		G	A			0.983871	0.016129	1	0	1	0	0.833333	0.166667	1	0	1	0	1	0
1	21506722	rs326974020	INTRON		T	C			0.983871	0.016129	1	0	1	0	0.833333	0.166667	0.928571	0.0714286	1	0	1	0
1	21506747	rs333357109	INTRON		G	T			0.983871	0.016129	1	0	1	0	0.833333	0.166667	0.928571	0.0714286	1	0	1	0
1	21506797	rs342547939	INTRON		G	A			1	0	1	0	1	0	0.833333	0.166667	0.928571	0.0714286	1	0	1	0
1	21506898	rs328048489	INTRON		T	G			0.870968	0.129032	0.375	0.625	0.928571	0.0714286	0.833333	0.166667	0.214286	0.785714	0.583333	0.416667	0.9375	0.0625
1	21506985	rs319439855	INTRON		T	G			0.983871	0.016129	1	0	1	0	1	0	1	0	1	0	1	0
1	21507040	rs327104623	INTRON		G	T			0.83871	0.16129	0.125	0.875	0.928571	0.0714286	0.833333	0.166667	0.285714	0.714286	0.583333	0.416667	0.9375	0.0625
1	21507144	rs336903660	INTRON		A	T			0.854839	0.145161	0.125	0.875	0.928571	0.0714286	0.833333	0.166667	0.428571	0.571429	0.333333	0.666667	0.9375	0.0625
1	21507194	rs321537336	INTRON		G	A			0.83871	0.16129	0.375	0.625	0.964286	0.0357143	0.833333	0.166667	0.214286	0.785714	0.75	0.25	0.9375	0.0625
1	21507256	rs331783171	INTRON		T	C			0.677419	0.322581	1	0	0.821429	0.178571	0.5	0.5	0.857143	0.142857	1	0	0.9375	0.0625
1	21507312	rs339362452	EXON	SYNONYMOUS	C	T			0.983871	0.016129	1	0	1	0	0.833333	0.166667	0.928571	0.0714286	0.833333	0.166667	1	0
1	21507408	rs319008717	EXON	SYNONYMOUS	G	C			0.870968	0.129032	0.5	0.5	0.928571	0.0714286	1	0	0.357143	0.642857	0.666667	0.333333	0.9375	0.0625
1	21507677	rs331867473	INTRON		T	C			0.83871	0.16129	0.25	0.75	0.928571	0.0714286	0.833333	0.166667	0.214286	0.785714	0.0833333	0.916667	0.9375	0.0625
1	21507682	rs341297979	INTRON		C	A			0.887097	0.112903	0.25	0.75	0.928571	0.0714286	0.833333	0.166667	0.357143	0.642857	0.416667	0.583333	0.9375	0.0625
1	21507791	rs323376407	INTRON		G	A			0.83871	0.16129	0.125	0.875	0.928571	0.0714286	0.833333	0.166667	0.357143	0.642857	0.25	0.75	0.9375	0.0625
1	21507958	rs328706472	INTRON		G	C			0.83871	0.16129	0.25	0.75	0.928571	0.0714286	0.833333	0.166667	0.428571	0.571429	0.25	0.75	0.9375	0.0625
1	21508038	rs344305973	INTRON		A	G			0.854839	0.145161	0.125	0.875	0.928571	0.0714286	0.833333	0.166667	0.214286	0.785714	0.666667	0.333333	0.9375	0.0625
1	21508173	rs323517137	INTRON		A	G			0.854839	0.145161	0.125	0.875	0.928571	0.0714286	0.833333	0.166667	0.428571	0.571429	0.666667	0.333333	1	0
1	21508177	rs333259410	INTRON		T	G			0.854839	0.145161	0.125	0.875	0.928571	0.0714286	0.833333	0.166667	0.357143	0.642857	0.416667	0.583333	1	0
1	21508220	rs341424268	INTRON		T	C			0.822581	0.177419	0.125	0.875	0.928571	0.0714286	0.833333	0.166667	0.571429	0.428571	0.416667	0.583333	0.9375	0.0625
1	21508363	rs333849239	INTRON		G	A			0.967742	0.0322581	0.125	0.875	0.928571	0.0714286	1	0	1	0	0.916667	0.0833333	0.9375	0.0625
1	21508439	rs343520193	INTRON		G	A			1	0	1	0	1	0	1	0	0.928571	0.0714286	0.916667	0.0833333	1	0
1	21508490	rs325988999	INTRON		C	G			0.903226	0.0967742	0.125	0.875	0.928571	0.0714286	1	0	0.357143	0.642857	0.75	0.25	0.9375	0.0625
1	21508504	rs336939754	INTRON		G	T			0.919355	0.0806452	0.5	0.5	0.928571	0.0714286	1	0	0.571429	0.428571	0.75	0.25	0.9375	0.0625
1	21508668	rs345652142	INTRON		C	T			0.854839	0.145161	0.125	0.875	0.928571	0.0714286	0.833333	0.166667	0.285714	0.714286	0.0833333	0.916667	0.9375	0.0625
1	21508697	rs327979273	INTRON		T	C			0.887097	0.112903	0.125	0.875	0.928571	0.0714286	0.833333	0.166667	0.357143	0.642857	0.333333	0.666667	0.9375	0.0625
1	21508934	rs336951243	INTRON		G	A			0.83871	0.16129	0.125	0.875	0.928571	0.0714286	0.833333	0.166667	0.285714	0.714286	0.333333	0.666667	0.9375	0.0625
1	21508998	rs318793378	INTRON		A	G			1	0	1	0	1	0	1	0	0.928571	0.0714286	1	0	1	0
1	21509075	rs332044629	INTRON		T	C			1	0	1	0	1	0	1	0	0.928571	0.0714286	0.75	0.25	1	0
1	21509179	rs337106822	INTRON		G	A			0.983871	0.016129	1	0	1	0	0.833333	0.166667	0.928571	0.0714286	0.916667	0.0833333	1	0
1	21509364	-	INTRON		G	A			1	0	0.875	0.125	1	0	1	0	0.928571	0.0714286	0.833333	0.166667	1	0
1	21509480	rs319954428	INTRON		G	A			0.983871	0.016129	1	0	1	0	0.833333	0.166667	1	0	0.583333	0.416667	1	0
1	21509829	rs329451231	INTRON		A	T			0.887097	0.112903	0.125	0.875	0.928571	0.0714286	1	0	0.428571	0.571429	0.833333	0.166667	0.9375	0.0625
1	21509847	rs345044956	INTRON		C	T			0.887097	0.112903	1	0	0.571429	0.428571	0.833333	0.166667	1	0	1	0	0.3125	0.6875
1	21509938	rs323562327	INTRON		G	A			1	0	1	0	1	0	1	0	0.857143	0.142857	0.833333	0.166667	1	0
1	21509977	rs329535738	INTRON		G	A			0.790323	0.209677	1	0	0.607143	0.392857	1	0	1	0	1	0	0.25	0.75
1	21509996	rs81334969	INTRON		C	G			0.693548	0.306452	1	0	0.607143	0.392857	0.833333	0.166667	0.928571	0.0714286	1	0	0.25	0.75
1	21510020	rs324485483	INTRON		A	T			1	0	1	0	1	0	1	0	0.928571	0.0714286	0.833333	0.166667	1	0
1	21510063	rs334140563	INTRON		C	T			1	0	1	0	1	0	0.833333	0.166667	1	0	1	0	1	0
1	21510127	-	INTRON		G	T			1	0	1	0	1	0	1	0	0.928571	0.0714286	1	0	1	0
1	21510195	rs342421866	INTRON		C	T			1	0	1	0	1	0	1	0	1	0	0.833333	0.166667	1	0
1	21510236	rs322158365	INTRON		C	T			0.887097	0.112903	0.125	0.875	0.928571	0.0714286	1	0	0.571429	0.428571	0.666667	0.333333	0.9375	0.0625
1	21510238	-	INTRON		T	G			1	0	1	0	1	0	1	0	0.928571	0.0714286	1	0	1	0
1	21510320	rs335977350	INTRON		C	A			1	0	1	0	1	0	1	0	0.928571	0.0714286	0.916667	0.0833333	1	0
1	21510345	rs344872877	INTRON		C	T			0.983871	0.016129	1	0	1	0	0.833333	0.166667	0.928571	0.0714286	0.916667	0.0833333	1	0
1	21510555	rs336276485	INTRON		A	G			1	0	1	0	1	0	1	0	0.928571	0.0714286	1	0	1	0
1	21510693	-	INTRON		G	A			0.887097	0.112903	1	0	0.821429	0.178571	1	0	1	0	1	0	1	0
1	21510694	-	INTRON		C	T			0.758065	0.241935	1	0	0.285714	0.714286	0.833333	0.166667	1	0	1	0	0.25	0.75
1	21510699	rs342842924	INTRON		T	C			0.274194	0.725806	0.875	0.125	0.25	0.75	0	1	0.785714	0.214286	0.583333	0.416667	0.1875	0.8125
1	21510754	rs328324115	INTRON		T	C			0.548387	0.451613	0.875	0.125	0.107143	0.892857	0.333333	0.666667	0.928571	0.0714286	0.833333	0.166667	0.0625	0.9375
1	21510768	rs337767703	INTRON		A	G			0.322581	0.677419	0.875	0.125	0.142857	0.857143	0.166667	0.833333	0.785714	0.214286	0.75	0.25	0.0625	0.9375
1	21510839	rs319894382	INTRON		C	A			0.919355	0.0806452	1	0	0.607143	0.392857	0.666667	0.333333	1	0	1	0	0.3125	0.6875
1	21510960	rs329279882	INTRON		C	T			0.919355	0.0806452	1	0	0.964286	0.0357143	0.833333	0.166667	1	0	0.916667	0.0833333	0.8125	0.1875
1	21510969	rs341708351	INTRON		C	T			1	0	1	0	1	0	1	0	1	0	0.833333	0.166667	1	0
1	21510993	-	INTRON		G	A			1	0	1	0	1	0	1	0	1	0	0.916667	0.0833333	1	0
1	21510994	-	INTRON		G	A			1	0	1	0	1	0	1	0	0.857143	0.142857	1	0	1	0
1	21511016	rs320871437	INTRON		T	G			1	0	1	0	1	0	0.833333	0.166667	1	0	1	0	1	0
1	21511019	-	INTRON		G	T			1	0	1	0	1	0	1	0	1	0	0.916667	0.0833333	1	0
1	21511028	-	INTRON		G	A			1	0	1	0	1	0	1	0	1	0	0.833333	0.166667	1	0
1	21511087	rs329608585	INTRON		A	G			0.354839	0.645161	0.125	0.875	0.285714	0.714286	0	1	0.142857	0.857143	0.25	0.75	0.3125	0.6875
1	21511092	rs338073302	INTRON		T	C			1	0	1	0	1	0	1	0	1	0	1	0	1	0
1	21511098	rs321095387	INTRON		C	T			0.919355	0.0806452	1	0	1	0	1	0	0.928571	0.0714286	1	0	1	0
1	21511206	rs330525360	INTRON		A	G			0.919355	0.0806452	0.875	0.125	0.964286	0.0357143	0.666667	0.333333	0.928571	0.0714286	1	0	1	0
1	21511230	rs340310812	INTRON		C	T			1	0	1	0	1	0	1	0	0.928571	0.0714286	0.833333	0.166667	1	0
1	21511236	rs322204111	INTRON		C	T			1	0	1	0	1	0	1	0	1	0	0.75	0.25	1	0
1	21511255	rs335806785	INTRON		G	A			0.935484	0.0645161	1	0	1	0	0.833333	0.166667	0.5	0.5	0.5	0.5	0.75	0.25
1	21511296	rs341486939	INTRON		C	G			0.548387	0.451613	0.625	0.375	0.857143	0.142857	0.666667	0.333333	0.214286	0.785714	0	1	0.4375	0.5625
1	21511345	rs322928440	INTRON		G	T			0.854839	0.145161	1	0	1	0	0.833333	0.166667	0.142857	0.857143	0.166667	0.833333	1	0
1	21511371	rs333501338	INTRON		C	T			0.854839	0.145161	1	0	1	0	1	0	0.428571	0.571429	0.916667	0.0833333	1	0
1	21511390	-	INTRON		A	G			1	0	0.875	0	1	0	1	0	1	0	0.833333	0.166667	1	0
1	21511426	rs328296659	INTRON		C	G			0.983871	0.016129	1	0	1	0	0.833333	0.166667	0.928571	0.0714286	0.916667	0.0833333	1	0
1	21511557	rs334190024	INTRON		C	T			0.548387	0.451613	0.25	0.75	0.25	0.75	0.166667	0.833333	0.785714	0.214286	0.666667	0.333333	0.5625	0.4375
1	21511869	rs345900276	INTRON		C	T			0.951613	0.0483871	0.375	0.625	0.964286	0.0357143	0.666667	0.333333	1	0	1	0	0.875	0.125
1	21511884	-	INTRON		C	A			1	0	1	0	1	0	1	0	1	0	0.916667	0.0833333	1	0
1	21511903	rs325889240	INTRON		A	G			1	0	1	0	1	0	1	0	1	0	0.75	0.25	1	0
1	21511925	rs341533131	INTRON		A	T			0.629032	0.370968	0.25	0.75	0.571429	0.428571	0.166667	0.833333	1	0	0.25	0.75	0.1875	0.8125
1	21511928	rs320907105	INTRON		C	T			0.983871	0.016129	0.375	0.625	1	0	1	0	1	0	1	0	1	0
1	21511932	-	INTRON		C	G			1	0	0.875	0	1	0	0.833333	0.166667	0.928571	0.0714286	0.916667	0.0833333	1	0
1	21511956	rs336273948	INTRON		T	C			1	0	1	0	1	0	1	0	1	0	1	0	1	0
1	21512059	rs320823920	INTRON		A	T			0.532258	0.467742	0.25	0.75	0.571429	0.428571	0.166667	0.833333	0.214286	0.785714	0.5	0.5	0.1875	0.8125
1	21512103	rs330486890	INTRON		A	G			0.564516	0.435484	0	1	0.5	0.5	0.166667	0.833333	0.857143	0.142857	0.5	0.5	0.1875	0.8125
1	21512143	-	INTRON		A	G			1	0	1	0	1	0	1	0	1	0	0.916667	0.0833333	1	0
1	21512322	-	INTRON		C	T			0.951613	0.0483871	0.625	0.375	0.642857	0.357143	0.666667	0.333333	1	0	1	0	0.8125	0.1875
1	21512363	-	INTRON		G	C			0.983871	0.016129	0.75	0.25	0.642857	0.357143	0.666667	0.333333	1	0	1	0	0.75	0.25
1	21512411	rs340350116	INTRON		C	T			0.983871	0.016129	1	0	1	0	0.833333	0.166667	1	0	1	0	1	0
1	21512437	rs318382354	INTRON		A	G			0.870968	0.129032	1	0	0.928571	0.0714286	1	0	1	0	1	0	1	0
1	21512444	rs332452621	INTRON		T	C			1	0	1	0	1	0	1	0	1	0	1	0	1	0
1	21512539	rs341301677	INTRON		C	T			0.709677	0.290323	0.75	0.25	0.571429	0.428571	0.666667	0.333333	0.857143	0.142857	0.666667	0.333333	0.1875	0.8125
1	21512598	-	INTRON		C	T			1	0	1	0	1	0	1	0	0.928571	0.0714286	1	0	1	0
1	21512605	rs322884905	INTRON		G	C			0.693548	0.306452	0.75	0.25	0.607143	0.392857	0.666667	0.333333	0.928571	0.0714286	0.916667	0.0833333	0.75	0.25
1	21512611	rs332471085	INTRON		A	G			0.693548	0.306452	0.625	0.375	0.535714	0.464286	0.666667	0.333333	0.928571	0.0714286	0.75	0.25	0.3125	0.6875
1	21512630	rs341707367	INTRON		T	G			0.709677	0.290323	0.625	0.375	0.535714	0.464286	0.666667	0.333333	0.928571	0.0714286	0.75	0.25	0.3125	0.6875
1	21512658	rs324911096	INTRON		A	G			0.903226	0.0967742	0.75	0.25	0.607143	0.392857	0.666667	0.333333	1	0	0.833333	0.166667	0.6875	0.3125
1	21512667	-	INTRON		T	C			0.83871	0.16129	1	0	0.964286	0	1	0	0.285714	0.714286	0.75	0.25	0.9375	0
1	21512704	rs345910475	INTRON		G	T			0.903226	0.0967742	0.25	0.75	0.964286	0.0357143	0.5	0.5	0.928571	0.0714286	1	0	0.875	0.125
1	21512718	rs325712556	INTRON		C	G			0.741935	0.258065	0.75	0.25	0.571429	0.428571	0.666667	0.333333	0.928571	0.0714286	0.833333	0.166667	0.1875	0.8125
1	21512769	-	INTRON		G	T			1	0	1	0	1	0	0.833333	0.166667	1	0	1	0	1	0
1	21512832	rs336504979	INTRON		T	C			0.516129	0.483871	0	1	0.5	0.5	0.666667	0.333333	0.142857	0.857143	0.166667	0.833333	0.0625	0.9375
1	21512890	rs343916710	INTRON		A	T			0.548387	0.451613	0	1	0.571429	0.428571	0	1	0.857143	0.142857	0.5	0.5	0.0625	0.9375
1	21512896	rs326734610	INTRON		T	C			0.887097	0.112903	0.375	0.625	0.964286	0.0357143	0.5	0.5	0.928571	0.0714286	0.916667	0.0833333	0.875	0.125
1	21512964	rs335900474	INTRON		G	T			1	0	1	0	1	0	1	0	1	0	1	0	0.9375	0.0625
1	21513231	-	INTRON		G	T			0.66129	0.33871	0.125	0.75	0.714286	0.285714	0.333333	0.666667	0.642857	0.357143	0.583333	0.416667	0.375	0.625
1	21513381	-	INTRON		C	T			1	0	1	0	1	0	1	0	1	0	0.916667	0.0833333	1	0
1	21513497	rs327023875	INTRON		G	T			1	0	1	0	1	0	1	0	0.785714	0.214286	1	0	1	0
1	21513561	rs337252891	INTRON		A	G			0.870968	0.129032	0.375	0.625	0.964286	0.0357143	0.5	0.5	0.928571	0.0714286	1	0	0.875	0.125
1	21513597	rs318419146	INTRON		G	C			0.887097	0.112903	0.375	0.625	0.964286	0.0357143	0.5	0.5	0.928571	0.0714286	1	0	0.875	0.125
1	21513712	rs332364329	INTRON		T	C			0.887097	0.112903	1	0	1	0	1	0	0.428571	0.571429	0.75	0.25	1	0
1	21513780	-	INTRON		C	T			1	0	1	0	1	0	0.833333	0.166667	1	0	1	0	1	0
1	21513781	-	INTRON		G	T			1	0	1	0	1	0	1	0	1	0	0.916667	0.0833333	1	0
1	21513960	rs338081483	INTRON		C	T			1	0	1	0	1	0	1	0	0.785714	0.214286	1	0	1	0
1	21514029	-	INTRON		G	T			0.983871	0.016129	1	0	1	0	1	0	1	0	1	0	1	0
1	21514058	rs319391879	INTRON		T	A			0.435484	0.564516	0	1	0.678571	0.321429	0	1	0.142857	0.857143	0.25	0.75	0.125	0.875
1	21514071	rs328976148	INTRON		T	C			0.983871	0.016129	1	0	0.964286	0.0357143	0.833333	0.166667	1	0	1	0	0.9375	0.0625
1	21514373	rs323820737	INTRON		T	A			0.790323	0.209677	0.375	0.625	0.785714	0.214286	0.333333	0.666667	0.714286	0.285714	0.666667	0.333333	0.25	0.75
1	21514386	rs330842648	INTRON		A	G			0.870968	0.129032	1	0	0.785714	0.214286	0.833333	0.166667	0.571429	0.428571	0.75	0.25	0.375	0.625
1	21514502	rs322220170	INTRON		C	T			1	0	0.875	0.125	1	0	1	0	0.785714	0.214286	0.916667	0.0833333	1	0
1	21514521	rs336384369	INTRON		T	C			0.919355	0.0806452	1	0	1	0	0.666667	0.333333	0.928571	0.0714286	1	0	0.9375	0.0625
1	21514540	rs344602205	INTRON		G	T			0.967742	0.0322581	1	0	0.821429	0.178571	0.833333	0.166667	0.928571	0.0714286	0.916667	0.0833333	0.375	0.625
1	21514573	rs323341659	INTRON		T	A			1	0	1	0	1	0	1	0	0.785714	0.214286	1	0	1	0
1	21514677	rs332835294	INTRON		T	G			0.983871	0.016129	1	0	0.964286	0.0357143	0.833333	0.166667	1	0	1	0	0.9375	0.0625
1	21514821	-	INTRON		T	C			1	0	1	0	1	0	1	0	1	0	0.916667	0.0833333	1	0
1	21514959	-	INTRON		A	G			1	0	1	0	1	0	1	0	0.785714	0.214286	1	0	1	0
1	21514973	-	INTRON		T	C			1	0	1	0	1	0	1	0	0.928571	0.0714286	1	0	1	0
1	21515036	rs344864234	INTRON		A	C			0.935484	0.0645161	1	0	0.785714	0.214286	0.833333	0.166667	0.928571	0.0714286	0.916667	0.0833333	0.5	0.5
1	21515394	rs328277574	INTRON		G	A			0.951613	0.0483871	1	0	1	0	1	0	1	0	1	0	1	0
1	21515505	-	INTRON		T	G			1	0	1	0	1	0	1	0	1	0	0.916667	0.0833333	1	0
1	21515569	rs337908500	INTRON		A	G			1	0	1	0	0.821429	0.178571	1	0	1	0	1	0	0.6875	0.3125
1	21515597	-	INTRON		C	G			1	0	1	0	0.892857	0.107143	1	0	1	0	1	0	0.875	0.125
1	21515620	rs342894178	INTRON		C	T			1	0	1	0	1	0	1	0	1	0	0.916667	0.0833333	1	0
1	21515731	-	INTRON		T	C			1	0	1	0	0.964286	0.0357143	0.833333	0.166667	1	0	1	0	1	0
1	21515754	-	INTRON		T	G			1	0	1	0	0.964286	0.0357143	0.833333	0.166667	1	0	1	0	1	0
1	21515768	-	INTRON		C	A			1	0	1	0	0.964286	0.0357143	0.833333	0.166667	1	0	1	0	1	0
1	21515791	-	INTRON		A	G			1	0	1	0	0.964286	0.0357143	0.833333	0.166667	1	0	1	0	0.875	0.125
1	21515901	-	INTRON		T	C			1	0	1	0	0.928571	0.0714286	0.833333	0.166667	1	0	1	0	0.875	0.125
1	21515951	rs328415473	INTRON		A	G			1	0	1	0	0.821429	0.178571	0.833333	0.166667	1	0	1	0	0.8125	0.1875
1	21516054	rs338116421	INTRON		C	A			1	0	1	0	0.785714	0.214286	0.833333	0.166667	1	0	1	0	0.8125	0.1875
1	21516082	rs319264150	INTRON		G	T			1	0	1	0	0.821429	0.178571	0.833333	0.166667	1	0	1	0	0.8125	0.1875
1	21516104	-	INTRON		T	C			1	0	1	0	1	0	1	0	0.928571	0.0714286	1	0	1	0
1	21516126	rs328895965	INTRON		C	T			1	0	1	0	0.785714	0.214286	0.833333	0.166667	0.928571	0.0714286	1	0	0.5	0.5
1	21516135	-	INTRON		A	G			1	0	1	0	0.821429	0.178571	0.833333	0.166667	0.928571	0.0714286	1	0	0.375	0.625
1	21516145	rs338231157	INTRON		C	T			0.854839	0.145161	0.5	0.5	0.964286	0.0357143	0.333333	0.666667	0.642857	0.357143	0.416667	0.583333	0.8125	0.1875
1	21516154	rs320317158	INTRON		T	C			1	0	1	0	1	0	1	0	1	0	1	0	1	0
1	21516211	rs329897329	INTRON		A	C			1	0	1	0	0.857143	0.142857	0.833333	0.166667	1	0	1	0	0.4375	0.5625
1	21516232	rs342090855	INTRON		C	T			1	0	1	0	0.785714	0.214286	0.833333	0.166667	1	0	1	0	0.5625	0.4375
1	21516264	rs322262063	INTRON		A	G			0.935484	0.0645161	1	0	0.821429	0.178571	0.833333	0.166667	1	0	0.916667	0.0833333	0.75	0.25
1	21516281	rs331660454	INTRON		T	C			1	0	1	0	0.821429	0.178571	0.833333	0.166667	1	0	1	0	0.75	0.25
1	21516285	-	INTRON		C	A			0.983871	0.016129	1	0	1	0	1	0	1	0	1	0	1	0
1	21516339	rs340133535	INTRON		C	T			0.903226	0.0967742	0.5	0.5	0.964286	0.0357143	0.5	0.5	0.928571	0.0714286	1	0	0.875	0.125
1	21516368	rs323157831	INTRON		G	A			1	0	1	0	0.785714	0.214286	0.833333	0.166667	0.928571	0.0714286	1	0	0.5	0.5
1	21516542	-	INTRON		A	G			1	0	1	0	1	0	1	0	0.928571	0.0714286	1	0	1	0
1	21516676	-	INTRON		C	T			1	0	0.875	0	1	0	1	0	1	0	0.833333	0.166667	1	0
1	21516804	rs345520456	INTRON		T	A			1	0	1	0	0.785714	0.214286	0.833333	0.166667	0.928571	0.0714286	1	0	0.5	0.5
1	21516813	rs324428825	INTRON		C	T			1	0	1	0	1	0	1	0	0.642857	0.357143	1	0	1	0
1	21516824	-	INTRON		C	T			1	0	0.875	0	0.821429	0.178571	0.833333	0.166667	0.928571	0.0714286	1	0	0.625	0.375
1	21516832	rs343567861	INTRON		G	T			1	0	1	0	1	0	1	0	0.928571	0.0714286	1	0	1	0
1	21516862	rs328458625	INTRON		T	C			0.919355	0.0806452	1	0	1	0	1	0	1	0	0.916667	0.0833333	1	0
1	21516884	rs337214618	INTRON		C	T			1	0	1	0	1	0	1	0	0.785714	0.214286	1	0	1	0
1	21516898	-	INTRON		G	T			1	0	1	0	1	0	1	0	1	0	0.833333	0.166667	1	0
1	21516909	rs342374635	INTRON		A	G			1	0	1	0	0.857143	0.142857	0.833333	0.166667	0.928571	0.0714286	1	0	0.375	0.625
1	21516910	rs325329627	INTRON		A	G			1	0	1	0	0.785714	0.214286	0.833333	0.166667	0.928571	0.0714286	1	0	0.375	0.625
1	21516917	rs337433841	INTRON		A	C			1	0	1	0	1	0	1	0	0.857143	0.142857	1	0	1	0
1	21516935	rs320343383	INTRON		G	C			0.983871	0.016129	1	0	1	0	1	0	1	0	0.916667	0.0833333	1	0
1	21516969	rs81496430	INTRON		G	A			1	0	1	0	0.785714	0.214286	0.833333	0.166667	0.928571	0.0714286	1	0	0.5	0.5
1	21517082	rs337497631	INTRON		G	T			1	0	1	0	1	0	1	0	1	0	0.916667	0.0833333	1	0
1	21517146	rs321309292	INTRON		T	C			0.709677	0.290323	0.5	0.5	0.75	0.25	0.166667	0.833333	0	1	0	1	0.25	0.75
1	21517166	-	INTRON		G	T			1	0	1	0	0.964286	0.0357143	1	0	1	0	1	0	1	0
1	21517242	-	INTRON		G	A			1	0	1	0	1	0	1	0	1	0	0.916667	0.0833333	1	0
1	21517331	-	INTRON		C	T			1	0	1	0	1	0	1	0	0.928571	0.0714286	1	0	1	0
1	21517333	rs331705217	INTRON		T	C			1	0	1	0	0.821429	0.178571	0.833333	0.166667	0.928571	0.0714286	1	0	0.375	0.625
1	21517517	-	INTRON		A	G			1	0	1	0	1	0	1	0	1	0	0.916667	0.0833333	1	0
1	21517563	rs340884808	INTRON		A	T			1	0	1	0	0.785714	0.214286	0.833333	0.166667	1	0	1	0	0.375	0.625
1	21517691	-	INTRON		C	A			0.983871	0.016129	1	0	1	0	1	0	1	0	1	0	1	0
1	21517721	rs329302370	INTRON		C	T			0.854839	0.145161	1	0	0.75	0.25	0.333333	0.666667	0.642857	0.357143	0.666667	0.333333	0.25	0.75
1	21517742	rs340984200	INTRON		A	C			1	0	1	0	0.785714	0.214286	0.833333	0.166667	0.928571	0.0714286	1	0	0.5	0.5
1	21517776	rs324480931	INTRON		G	A			1	0	1	0	1	0	1	0	1	0	0.916667	0.0833333	1	0
1	21517890	-	INTRON		C	A			1	0	1	0	1	0	1	0	1	0	0.916667	0.0833333	1	0
1	21518041	rs334541578	INTRON		C	T			0.919355	0.0806452	1	0	1	0	0.833333	0.166667	0.5	0.5	0.666667	0.333333	1	0
1	21518079	rs340126199	INTRON		G	A			0.903226	0.0967742	1	0	0.964286	0.0357143	0.666667	0.333333	0.785714	0.214286	0.833333	0.166667	0.875	0.125
1	21518091	-	INTRON		T	C			1	0	0.875	0	1	0	1	0	1	0	0.75	0.25	1	0
1	21518117	rs333695505	INTRON		G	A			1	0	1	0	0.785714	0.214286	0.833333	0.166667	0.928571	0.0714286	1	0	0.4375	0.5625
1	21518120	-	INTRON		A	C			1	0	0.875	0	0.785714	0.214286	0.833333	0.166667	0.928571	0.0714286	1	0	0.5625	0.4375
1	21518134	rs325213028	INTRON		A	G			1	0	1	0	0.785714	0.214286	0.833333	0.166667	0.928571	0.0714286	1	0	0.4375	0.5625
1	21518144	-	INTRON		A	G			1	0	0.875	0	0.785714	0.214286	0.833333	0.166667	0.928571	0.0714286	1	0	0.4375	0.5625
1	21518169	rs346009643	INTRON		C	A			1	0	1	0	0.785714	0.214286	0.833333	0.166667	0.928571	0.0714286	1	0	0.4375	0.5625
1	21518207	rs326262108	INTRON		T	C			0.983871	0.016129	1	0	1	0	1	0	1	0	1	0	1	0
1	21518248	-	INTRON		G	A			1	0	1	0	0.964286	0	1	0	1	0	0.916667	0.0833333	1	0
1	21518280	rs337150666	INTRON		C	T			1	0	1	0	1	0	0.833333	0.166667	1	0	1	0	1	0
1	21518292	rs321349583	INTRON		T	C			1	0	1	0	0.821429	0.178571	0.833333	0.166667	0.928571	0.0714286	1	0	0.375	0.625
1	21518404	rs327246273	INTRON		T	C			1	0	1	0	0.821429	0.178571	0.833333	0.166667	1	0	1	0	0.4375	0.5625
1	21518479	-	INTRON		T	C			0.983871	0.016129	1	0	1	0	1	0	1	0	1	0	1	0
1	21518490	rs336220947	INTRON		C	T			1	0	1	0	0.821429	0.178571	0.833333	0.166667	0.928571	0.0714286	1	0	0.375	0.625
1	21518521	rs319651550	INTRON		A	G			0.967742	0.0322581	1	0	0.964286	0.0357143	0.833333	0.166667	1	0	1	0	0.9375	0.0625
1	21518530	rs329067502	INTRON		T	A			1	0	1	0	0.821429	0.178571	0.833333	0.166667	0.928571	0.0714286	1	0	0.375	0.625
1	21518626	-	INTRON		C	T			1	0	1	0	1	0	1	0	0.928571	0.0714286	1	0	1	0
1	21518642	rs342534874	INTRON		G	A			1	0	1	0	0.785714	0.214286	0.833333	0.166667	1	0	1	0	0.375	0.625
1	21518692	rs320611101	INTRON		C	T			0.951613	0.0483871	1	0	1	0	1	0	1	0	1	0	1	0
1	21518706	-	INTRON		G	T			0.983871	0.016129	1	0	1	0	1	0	1	0	1	0	1	0
1	21518717	-	INTRON		C	G			1	0	1	0	1	0	1	0	0.928571	0	0.916667	0.0833333	1	0
1	21518729	rs331071082	INTRON		G	A			1	0	1	0	0.821429	0.178571	0.833333	0.166667	0.928571	0.0714286	1	0	0.375	0.625
1	21518741	rs339955397	INTRON		G	T			0.532258	0.467742	0	1	0.535714	0.464286	0	1	0	1	0	1	0.0625	0.9375
1	21518763	-	INTRON		C	T			1	0	1	0	0.857143	0.142857	1	0	1	0	1	0	1	0
1	21518789	rs325442949	INTRON		T	C			1	0	1	0	0.857143	0.142857	0.833333	0.166667	1	0	1	0	0.375	0.625
1	21518791	rs334678597	INTRON		T	A			1	0	1	0	0.857143	0.142857	0.833333	0.166667	1	0	1	0	0.3125	0.6875
1	21519026	rs321863026	INTRON		A	G			1	0	1	0	0.785714	0.214286	0.833333	0.166667	0.928571	0.0714286	1	0	0.375	0.625
1	21519053	rs334409581	INTRON		T	A			0.983871	0.016129	1	0	1	0	1	0	0.714286	0.285714	1	0	1	0
1	21519070	rs346020443	INTRON		G	T			1	0	1	0	0.821429	0.178571	0.833333	0.166667	0.928571	0.0714286	1	0	0.5	0.5
1	21519165	rs326096369	INTRON		T	C			0.983871	0.016129	1	0	1	0	1	0	1	0	1	0	1	0
1	21519203	rs332356804	INTRON		G	A			0.516129	0.483871	0.5	0.5	0.785714	0.214286	0.166667	0.833333	0	1	0.0833333	0.916667	0.25	0.75
1	21519291	-	INTRON		C	T			1	0	1	0	1	0	1	0	1	0	0.916667	0.0833333	1	0
1	21519308	-	INTRON		C	T			1	0	1	0	1	0	1	0	1	0	0.916667	0.0833333	1	0
1	21519357	rs346275814	INTRON		T	A			0.758065	0.241935	0.625	0.375	0.964286	0.0357143	0.5	0.5	0.928571	0.0714286	0.666667	0.333333	0.875	0.125
1	21519377	rs327197473	INTRON		C	T			1	0	1	0	0.785714	0.214286	0.833333	0.166667	0.928571	0.0714286	1	0	0.5	0.5
1	21519408	rs336731779	INTRON		C	G			1	0	1	0	0.785714	0.214286	0.833333	0.166667	0.928571	0.0714286	1	0	0.5	0.5
1	21519631	rs341633125	INTRON		G	A			0.983871	0.016129	1	0	0.821429	0.178571	0.833333	0.166667	0.928571	0.0714286	1	0	0.375	0.625
1	21519654	rs325732829	INTRON		C	T			1	0	1	0	1	0	1	0	0.928571	0.0714286	1	0	1	0
1	21519658	rs339038150	INTRON		G	T			0.693548	0.306452	0.75	0.25	0.75	0.25	0.333333	0.666667	0.928571	0.0714286	0.5	0.5	0.375	0.625
1	21519659	rs320641721	INTRON		C	T			0.677419	0.322581	0.5	0.5	0.821429	0.178571	0.333333	0.666667	0.857143	0.142857	0.5	0.5	0.5	0.5
1	21519756	-	INTRON		C	A			1	0	1	0	1	0	1	0	1	0	0.916667	0.0833333	1	0
1	21519758	rs330998413	INTRON		G	A			0.66129	0.33871	0.625	0.375	0.964286	0.0357143	0.5	0.5	0.428571	0.571429	0.666667	0.333333	0.875	0.125
1	21519783	rs337013052	INTRON		T	C			0.645161	0.354839	0.625	0.375	0.964286	0.0357143	0.5	0.5	0.428571	0.571429	0.75	0.25	0.875	0.125
1	21519936	rs321677349	INTRON		A	T			0.709677	0.290323	0.625	0.375	0.75	0.25	0.333333	0.666667	0.857143	0.142857	0.666667	0.333333	0.25	0.75
1	21520043	rs331007142	INTRON		C	A			0.983871	0.016129	1	0	1	0	1	0	1	0	1	0	1	0
1	21520118	rs340388629	INTRON		C	T			1	0	1	0	0.785714	0.214286	0.833333	0.166667	0.928571	0.0714286	1	0	0.375	0.625
1	21520132	rs322463156	INTRON		G	T			1	0	1	0	0.785714	0.214286	0.833333	0.166667	0.928571	0.0714286	1	0	0.4375	0.5625
1	21520165	-	INTRON		G	T			1	0	1	0	1	0	1	0	1	0	0.916667	0.0833333	1	0
1	21520199	rs343436482	INTRON		A	G			0.693548	0.306452	0.75	0.25	0.964286	0.0357143	0.5	0.5	0.571429	0.428571	0.416667	0.583333	0.875	0.125
1	21520268	rs322665236	INTRON		T	C			0.983871	0.016129	1	0	1	0	1	0	0.714286	0.285714	0.833333	0.166667	1	0
1	21520305	-	INTRON		G	C			1	0	1	0	1	0	1	0	1	0	1	0	1	0
1	21520410	rs332282308	INTRON		G	T			0.983871	0.016129	1	0	0.785714	0.214286	0.833333	0.166667	0.642857	0.357143	0.916667	0.0833333	0.375	0.625
1	21520522	rs346230032	INTRON		G	A			1	0	1	0	0.785714	0.214286	0.833333	0.166667	1	0	1	0	0.625	0.375
1	21520571	rs323771315	INTRON		A	T			0.983871	0.016129	1	0	0.857143	0.142857	0.833333	0.166667	0.571429	0.428571	1	0	0.375	0.625
1	21520583	rs333100982	INTRON		A	G			0.967742	0.0322581	1	0	1	0	0.833333	0.166667	1	0	1	0	1	0
1	21520622	rs342622428	INTRON		A	G			1	0	1	0	0.821429	0.178571	0.833333	0.166667	0.928571	0.0714286	1	0	0.375	0.625
1	21520634	rs328118798	INTRON		C	T			1	0	0.875	0.125	0.821429	0.178571	0.833333	0.166667	0.928571	0.0714286	1	0	0.375	0.625
1	21520651	rs338257684	INTRON		A	T			1	0	1	0	0.785714	0.214286	0.833333	0.166667	1	0	1	0	0.5	0.5
1	21520687	rs345011742	INTRON		C	T			1	0	1	0	0.785714	0.214286	0.833333	0.166667	1	0	1	0	0.375	0.625
1	21520700	rs327060240	INTRON		G	T			1	0	1	0	0.785714	0.214286	0.666667	0.333333	0.714286	0.285714	1	0	0.5	0.5
1	21520729	rs337045979	INTRON		A	G			1	0	1	0	0.785714	0.214286	0.833333	0.166667	1	0	1	0	0.4375	0.5625
1	21520772	rs321280907	INTRON		G	C			0.677419	0.322581	0.625	0.375	0.964286	0.0357143	0.5	0.5	0.857143	0.142857	0.666667	0.333333	0.875	0.125
1	21520784	rs331152108	INTRON		A	G			1	0	1	0	0.785714	0.214286	0.833333	0.166667	0.928571	0.0714286	1	0	0.375	0.625
1	21520848	rs336427585	INTRON		G	A			0.983871	0.016129	1	0	1	0	1	0	1	0	1	0	1	0
1	21520922	rs319079946	INTRON		C	T			1	0	1	0	1	0	0.833333	0.166667	1	0	1	0	1	0
1	21520955	rs332069571	INTRON		C	T			0.983871	0.016129	1	0	1	0	1	0	0.642857	0.357143	1	0	1	0
1	21520958	rs344237084	INTRON		G	A			0.725806	0.274194	0.625	0.375	1	0	0.666667	0.333333	0.928571	0.0714286	1	0	0.9375	0.0625
1	21521033	rs322702047	INTRON		A	G			1	0	1	0	0.785714	0.214286	0.833333	0.166667	0.928571	0.0714286	1	0	0.375	0.625
1	21521089	rs328664270	INTRON		G	A			0.967742	0.0322581	1	0	1	0	1	0	1	0	1	0	1	0
1	21521161	rs341516021	INTRON		G	A			0.983871	0.016129	1	0	1	0	1	0	0.642857	0.357143	0.916667	0.0833333	1	0
1	21521250	-	INTRON		G	T			0.983871	0.016129	1	0	1	0	1	0	1	0	1	0	1	0
1	21521267	rs323592359	INTRON		G	A			1	0	1	0	0.785714	0.214286	0.833333	0.166667	0.928571	0.0714286	1	0	0.375	0.625
1	21521379	rs333290202	INTRON		G	A			1	0	1	0	0.821429	0.178571	0.833333	0.166667	1	0	1	0	0.375	0.625
1	21521414	rs341606156	INTRON		C	T			0.693548	0.306452	0.625	0.375	0.75	0.25	0.333333	0.666667	0.428571	0.571429	0.5	0.5	0.25	0.75
1	21521448	rs324573278	INTRON		G	A			0.693548	0.306452	0.5	0.5	0.964286	0.0357143	0.5	0.5	0.857143	0.142857	0.75	0.25	0.875	0.125
1	21521456	rs335124294	INTRON		G	C			1	0	1	0	0.821429	0.178571	0.833333	0.166667	0.928571	0.0714286	1	0	0.5	0.5
1	21521469	rs343990741	INTRON		G	A			1	0	1	0	0.785714	0.214286	0.833333	0.166667	0.928571	0.0714286	1	0	0.5	0.5
1	21521535	rs333489289	INTRON		A	G			1	0	1	0	0.785714	0.214286	0.833333	0.166667	0.928571	0.0714286	1	0	0.625	0.375
1	21521575	rs345400970	INTRON		G	A			0.983871	0.016129	1	0	0.785714	0.214286	0.833333	0.166667	0.642857	0.357143	0.833333	0.166667	0.375	0.625
1	21521620	-	INTRON		T	C			1	0	0.875	0	0.785714	0.214286	0.833333	0.166667	1	0	1	0	0.5	0.5
1	21521712	rs336908652	INTRON		T	A			1	0	1	0	0.785714	0.214286	0.833333	0.166667	1	0	1	0	0.5	0.5
1	21521776	-	INTRON		A	G			1	0	1	0	1	0	1	0	1	0	0.916667	0.0833333	1	0
1	21521782	rs318959674	INTRON		T	A			1	0	1	0	0.785714	0.214286	0.833333	0.166667	0.928571	0.0714286	1	0	0.375	0.625
1	21521858	-	INTRON		C	A			1	0	1	0	0.785714	0.214286	0.833333	0.166667	1	0	1	0	0.375	0.625
1	21521908	rs328436429	INTRON		T	C			1	0	1	0	0.785714	0.214286	0.833333	0.166667	1	0	1	0	0.375	0.625
1	21521936	rs340861690	INTRON		T	A			1	0	1	0	0.785714	0.214286	0.833333	0.166667	1	0	1	0	0.4375	0.5625
1	21522104	rs319918599	INTRON		C	A			0.645161	0	0.75	0	0.857143	0.107143	0.333333	0	0.5	0	0.583333	0	0.5	0.3125
1	21522110	rs328706091	INTRON		G	A			1	0	1	0	0.785714	0.214286	1	0	0.714286	0.285714	0.916667	0.0833333	0.375	0.625
1	21522148	rs340352530	INTRON		T	C			1	0	1	0	0.821429	0.178571	1	0	0.714286	0.285714	0.833333	0.166667	0.375	0.625
1	21522214	rs320060894	INTRON		A	T			1	0	1	0	0.821429	0.178571	0.833333	0.166667	0.928571	0.0714286	1	0	0.5	0.5
1	21522261	rs329707541	INTRON		C	T			1	0	1	0	1	0	1	0	0.785714	0.214286	0.916667	0.0833333	1	0
1	21522263	rs338940401	INTRON		T	G			0.919355	0.0806452	1	0	1	0	0.833333	0.166667	0.928571	0.0714286	0.75	0.25	1	0
1	21522295	rs334956669	INTRON		G	A			0.709677	0.290323	0.625	0.25	1	0	0.5	0.5	0.857143	0.142857	0.833333	0.166667	0.8125	0.1875
1	21522375	rs340555161	INTRON		A	G			1	0	1	0	1	0	1	0	1	0	1	0	0.875	0.125
1	21522384	rs322228847	INTRON		A	C			0.693548	0.306452	0.625	0.375	0.964286	0.0357143	0.5	0.5	0.928571	0.0714286	1	0	0.875	0.125
1	21522466	rs333531802	INTRON		A	G			0.967742	0.0322581	1	0	0.785714	0.214286	0.833333	0.166667	0.571429	0.428571	0.75	0.25	0.375	0.625
1	21522475	-	INTRON		C	A			1	0	0.875	0	1	0	1	0	0.928571	0.0714286	1	0	1	0
1	21522508	rs344573118	INTRON		G	A			0.967742	0.0322581	1	0	0.785714	0.214286	0.833333	0.166667	0.5	0.5	0.75	0.25	0.5	0.5
1	21522524	rs327401436	INTRON		T	G			1	0	1	0	0.857143	0.142857	0.833333	0.166667	0.928571	0.0714286	1	0	0.625	0.375
1	21522542	-	INTRON		T	C			1	0	1	0	1	0	1	0	1	0	0.916667	0.0833333	1	0
1	21522597	rs333442828	INTRON		T	C			0.983871	0.016129	1	0	1	0	1	0	0.571429	0.428571	0.833333	0.166667	1	0
1	21522622	rs342802200	INTRON		T	C			0.967742	0.0322581	1	0	1	0	1	0	1	0	1	0	1	0
1	21522681	-	INTRON		C	G			1	0	1	0	1	0	1	0	1	0	0.916667	0.0833333	1	0
1	21522707	rs328478941	INTRON		G	T			1	0	1	0	0.785714	0.214286	0.833333	0.166667	1	0	1	0	0.375	0.625
1	21522788	rs340719856	INTRON		A	G			1	0	1	0	0.785714	0.214286	0.833333	0.166667	0.857143	0.142857	1	0	0.375	0.625
1	21522795	rs319954503	INTRON		T	C			1	0	1	0	0.785714	0.214286	0.833333	0.166667	0.928571	0.0714286	1	0	0.375	0.625
1	21522802	rs325987741	INTRON		A	G			0.645161	0.354839	0.625	0.375	0.75	0.25	0.333333	0.666667	0.428571	0.571429	0.5	0.5	0.25	0.75
1	21522823	rs338741533	INTRON		C	T			1	0	1	0	0.821429	0.178571	0.833333	0.166667	0.928571	0.0714286	1	0	0.375	0.625
1	21522898	rs320038006	INTRON		T	C			0.725806	0.274194	0.625	0.375	0.75	0.25	0.333333	0.666667	0.714286	0.285714	0.5	0.5	0.375	0.625
1	21522920	rs329566189	INTRON		C	G			1	0	1	0	0.785714	0.214286	0.833333	0.166667	0.928571	0.0714286	1	0	0.375	0.625
1	21523003	rs338237337	INTRON		A	G			1	0	1	0	1	0	1	0	0.714286	0.285714	1	0	1	0
1	21523126	-	INTRON		T	C			1	0	0.875	0	0.857143	0.142857	1	0	1	0	1	0	1	0
1	21523177	rs321047703	INTRON		C	G			0.983871	0.016129	1	0	1	0	1	0	1	0	0.916667	0.0833333	1	0
1	21523223	rs331507759	INTRON		C	A			1	0	1	0	0.785714	0.214286	0.833333	0.166667	0.928571	0.0714286	1	0	0.5	0.5
1	21523278	rs340387022	INTRON		T	G			0.677419	0.322581	0.75	0.25	0.75	0.25	0.333333	0.666667	0.642857	0.357143	0.583333	0.416667	0.3125	0.6875
1	21523489	-	INTRON		C	A			1	0	1	0	1	0	1	0	0.928571	0.0714286	1	0	1	0
1	21523570	rs334766106	INTRON		G	T			1	0	1	0	0.785714	0.214286	0.833333	0.166667	1	0	1	0	0.6875	0.3125
1	21523586	rs340816827	INTRON		G	A			1	0	1	0	0.785714	0.214286	0.833333	0.166667	1	0	1	0	0.5	0.5
1	21523590	rs323979686	INTRON		C	T			1	0	1	0	0.785714	0.214286	0.833333	0.166667	1	0	1	0	0.5	0.5
1	21523643	rs333460162	INTRON		C	T			1	0	1	0	0.785714	0.214286	0.833333	0.166667	1	0	1	0	0.625	0.375
1	21523688	rs345520994	INTRON		A	G			1	0	1	0	0.785714	0.214286	1	0	1	0	1	0	0.8125	0.1875
1	21523697	rs324801312	INTRON		A	G			1	0	1	0	0.821429	0.178571	0.833333	0.166667	1	0	1	0	0.6875	0.3125
1	21523737	rs335043025	INTRON		C	G			1	0	1	0	0.785714	0.214286	0.833333	0.166667	1	0	1	0	0.625	0.375
1	21523769	-	INTRON		A	G			1	0	1	0	1	0	1	0	0.928571	0.0714286	1	0	1	0
1	21523797	rs345945142	INTRON		C	T			1	0	1	0	0.785714	0.214286	0.833333	0.166667	1	0	1	0	0.4375	0.5625
1	21523874	rs325852761	INTRON		A	C			1	0	1	0	0.785714	0.214286	0.833333	0.166667	0.928571	0.0714286	1	0	0.5	0.5
1	21524107	-	INTRON		A	G			1	0	0.875	0	0.821429	0.178571	0.833333	0.166667	0.928571	0.0714286	1	0	0.375	0.625
1	21524111	rs344821303	INTRON		C	T			0.951613	0.0483871	1	0	1	0	1	0	0.857143	0.142857	1	0	1	0
1	21524119	-	INTRON		G	A			1	0	1	0	1	0	1	0	0.928571	0.0714286	1	0	1	0
1	21524143	rs326166007	INTRON		C	T			0.516129	0.483871	0.25	0.75	0.607143	0.392857	0	1	0	1	0.333333	0.666667	0.25	0.75
1	21524158	rs335511206	INTRON		C	T			1	0	1	0	1	0	1	0	0.785714	0.214286	1	0	1	0
1	21524231	-	INTRON		G	T			1	0	1	0	0.964286	0.0357143	1	0	1	0	1	0	1	0
1	21524402	-	INTRON		C	G			1	0	1	0	1	0	1	0	0.928571	0.0714286	1	0	1	0
1	21524405	-	INTRON		G	A			1	0	1	0	1	0	1	0	0.928571	0.0714286	1	0	1	0
1	21524436	-	INTRON		G	A			1	0	0.875	0.125	1	0	1	0	0.928571	0.0714286	1	0	1	0
1	21524449	rs321089625	INTRON		C	T			0.725806	0.274194	0.75	0.25	0.964286	0.0357143	0.5	0.5	0.857143	0.142857	0.75	0.25	0.875	0.125
1	21524638	rs331439234	INTRON		G	T			0.967742	0.0322581	1	0	1	0	1	0	0.928571	0.0714286	0.833333	0.166667	1	0
1	21524698	rs337359393	INTRON		T	A			0.677419	0.322581	0.75	0.25	0.964286	0.0357143	0.5	0.5	0.857143	0.142857	0.666667	0.333333	0.875	0.125
1	21524771	rs318561209	INTRON		C	T			1	0	1	0	1	0	1	0	0.785714	0.214286	0.916667	0.0833333	1	0
1	21524823	rs331562780	INTRON		C	A			0.677419	0.322581	0.625	0.375	0.964286	0.0357143	0.5	0.5	0.857143	0.142857	0.5	0.5	0.875	0.125
1	21524826	rs339930083	INTRON		A	T			0.967742	0.0322581	1	0	1	0	1	0	1	0	1	0	1	0
1	21524920	rs322931742	INTRON		C	T			1	0	1	0	1	0	1	0	0.785714	0.214286	0.833333	0.166667	1	0
1	21525018	-	INTRON		T	G			0.741935	0.258065	0.75	0.25	0.964286	0.0357143	0.666667	0.333333	0.5	0.428571	0.666667	0.333333	0.875	0.125
1	21525019	rs342256469	INTRON		C	A			0.822581	0.177419	0.75	0.25	0.964286	0.0357143	0.333333	0.666667	0.5	0.5	0.666667	0.333333	0.875	0.125
1	21525038	-	INTRON		T	C			1	0	1	0	1	0	1	0	0.928571	0.0714286	1	0	1	0
1	21525047	-	INTRON		G	A			0.725806	0.274194	0.625	0.375	0.964286	0.0357143	0.5	0.5	0.428571	0.5	0.583333	0.416667	0.875	0.125
1	21525070	rs335097805	INTRON		G	A			0.935484	0.0645161	1	0	1	0	0.833333	0.166667	0.642857	0.357143	0.75	0.25	1	0
1	21525089	rs345900290	INTRON		T	C			0.774194	0.225806	0.625	0.375	0.964286	0.0357143	0.5	0.5	1	0	0.833333	0.166667	0.875	0.125
1	21525129	rs322411826	INTRON		C	T			0.709677	0.290323	0.625	0.375	0.964286	0.0357143	0.5	0.5	0.928571	0.0714286	1	0	0.875	0.125
1	21525206	rs335312661	INTRON		G	A			0.919355	0.0806452	0.625	0.375	0.964286	0.0357143	0.666667	0.333333	0.928571	0.0714286	0.75	0.25	0.875	0.125
1	21525263	rs343987956	INTRON		A	T			0.725806	0.274194	0.625	0.375	0.964286	0.0357143	0.5	0.5	0.714286	0.0714286	0.75	0.166667	0.875	0.125
1	21525360	rs326803292	INTRON		C	T			0.725806	0.274194	0.625	0.375	0.964286	0.0357143	0.5	0.5	0.857143	0.142857	0.666667	0.333333	0.875	0.125
1	21525380	rs337191542	INTRON		T	C			0.645161	0.354839	0.75	0.25	0.964286	0.0357143	0.5	0.5	0.5	0.5	0.5	0.5	0.875	0.125
1	21525458	rs345350621	INTRON		A	T			0.693548	0.306452	0.625	0.375	0.964286	0.0357143	0.5	0.5	0.928571	0.0714286	0.5	0.5	0.875	0.125
1	21525500	rs327527472	INTRON		G	A			0.677419	0.322581	0.625	0.375	0.964286	0.0357143	0.5	0.5	1	0	0.5	0.5	0.875	0.125
1	21525516	rs337390239	INTRON		A	G			0.677419	0.322581	0.625	0.375	0.964286	0.0357143	0.5	0.5	1	0	0.5	0.5	0.875	0.125
1	21525524	rs318376422	INTRON		T	C			1	0	1	0	1	0	1	0	0.571429	0.428571	1	0	1	0
1	21525626	rs331476039	INTRON		T	C			1	0	1	0	1	0	1	0	0.785714	0.214286	1	0	1	0
1	21525704	rs337403218	INTRON		A	G			0.629032	0.370968	0.625	0.375	0.964286	0.0357143	0.5	0.5	0.785714	0.214286	0.666667	0.333333	0.875	0.125
1	21525709	rs319352346	INTRON		C	T			1	0	1	0	1	0	1	0	0.785714	0.214286	1	0	1	0
1	21525759	rs329130462	INTRON		G	A			1	0	1	0	1	0	1	0	1	0	1	0	0.875	0.125
1	21525778	rs344645741	INTRON		G	A			1	0	1	0	1	0	1	0	0.785714	0.214286	1	0	1	0
1	21525842	rs324776578	INTRON		A	T			1	0	1	0	1	0	1	0	1	0	1	0	0.875	0.125
1	21525844	-	INTRON		G	A			0.951613	0.0483871	1	0	1	0	1	0	1	0	1	0	1	0
1	21525865	-	INTRON		G	T			0.983871	0.016129	1	0	1	0	1	0	1	0	1	0	1	0
1	21525883	rs330806570	INTRON		A	G			0.870968	0.129032	0.75	0.25	0.964286	0.0357143	0.5	0.5	0.928571	0.0714286	0.916667	0.0833333	0.8125	0.1875
1	21525928	rs343178306	INTRON		C	T			0.725806	0.274194	0.625	0.375	0.964286	0.0357143	0.5	0.5	0.928571	0.0714286	0.833333	0.166667	0.8125	0.1875
1	21525957	rs322305489	INTRON		A	G			1	0	1	0	1	0	1	0	1	0	0.916667	0.0833333	1	0
1	21526161	rs335028081	INTRON		T	C			0.709677	0.290323	0.75	0.25	0.964286	0.0357143	0.5	0.5	0.5	0.5	0.75	0.25	0.875	0.125
1	21526274	rs341212980	INTRON		G	C			1	0	1	0	1	0	1	0	1	0	0.833333	0.166667	1	0
1	21526361	-	INTRON		G	A			1	0	1	0	1	0	1	0	1	0	0.916667	0.0833333	1	0
1	21526440	rs333883721	INTRON		T	C			0.516129	0.483871	0	1	0.535714	0.464286	0	1	0	1	0.166667	0.833333	0.0625	0.9375
1	21526477	rs345779820	INTRON		A	G			0.596774	0.403226	0.625	0.375	0.964286	0.0357143	0.5	0.5	0.714286	0.285714	0.5	0.5	0.875	0.125
1	21526488	rs333912182	INTRON		T	C			0.612903	0.387097	0.625	0.375	0.964286	0.0357143	0.5	0.5	0.5	0.5	0.666667	0.333333	0.9375	0.0625
1	21526495	rs341445731	INTRON		C	A			0.612903	0.387097	0.625	0.375	0.964286	0.0357143	0.5	0.5	0.857143	0.142857	0.75	0.25	0.9375	0.0625
1	21526508	rs328029409	INTRON		A	C			1	0	1	0	1	0	1	0	0.857143	0.142857	1	0	1	0
1	21526547	rs336690067	INTRON		T	C			0.629032	0.370968	0.625	0.375	0.964286	0.0357143	0.5	0.5	0.857143	0.142857	0.5	0.5	0.875	0.125
1	21526560	rs319439163	INTRON		C	G			1	0	1	0	1	0	1	0	0.857143	0.142857	1	0	1	0
1	21526735	rs341273569	INTRON		G	C			0.935484	0.0645161	1	0	1	0	0.833333	0.166667	0.928571	0.0714286	0.916667	0.0833333	1	0
1	21526745	rs320369949	INTRON		T	C			1	0	1	0	1	0	1	0	0.928571	0.0714286	1	0	1	0
1	21526790	-	INTRON		A	T			0.919355	0.0806452	0.875	0	1	0	0.833333	0.166667	1	0	1	0	1	0
1	21526796	rs342995576	INTRON		C	T			0.629032	0.370968	0.625	0.375	0.964286	0.0357143	0.5	0.5	0.785714	0.214286	0.5	0.5	0.875	0.125
1	21526827	rs318710053	INTRON		C	T			0.951613	0.0483871	1	0	1	0	1	0	1	0	1	0	1	0
1	21526849	rs331966547	INTRON		A	G			0.709677	0.290323	0.75	0.25	0.964286	0.0357143	0.666667	0.333333	0.714286	0.285714	0.666667	0.333333	0.875	0.125
1	21526930	rs340097843	INTRON		C	T			0.66129	0.33871	0.625	0.375	0.964286	0.0357143	0.666667	0.333333	0.857143	0.142857	0.75	0.25	0.875	0.125
1	21526984	rs333709090	INTRON		T	C			0.693548	0.306452	0.625	0.375	0.964286	0.0357143	0.5	0.5	0.785714	0.214286	0.75	0.25	0.875	0.125
1	21527061	rs342754141	INTRON		G	A			0.967742	0.0322581	1	0	1	0	1	0	1	0	0.916667	0.0833333	1	0
1	21527181	rs334665785	INTRON		T	G			0.758065	0.241935	0.75	0.25	1	0	0.666667	0.333333	0.928571	0.0714286	1	0	0.9375	0.0625
1	21527190	rs342305445	INTRON		C	A			1	0	1	0	1	0	1	0	0.928571	0.0714286	1	0	1	0
1	21527203	rs327837063	INTRON		A	C			0.790323	0.209677	0.75	0.25	0.964286	0.0357143	0.5	0.5	0.642857	0.357143	0.75	0.25	0.875	0.125
1	21527297	rs334060712	INTRON		C	T			1	0	1	0	1	0	1	0	0.714286	0.285714	0.916667	0.0833333	1	0
1	21527307	rs342327575	INTRON		C	T			0.596774	0.403226	0.625	0.375	0.964286	0.0357143	0.5	0.5	0.142857	0.857143	0.416667	0.583333	0.875	0.125
1	21527440	rs325445040	INTRON		A	G			0.887097	0.112903	1	0	1	0	0.833333	0.166667	0.928571	0.0714286	0.666667	0.333333	1	0
1	21527442	-	INTRON		G	A			1	0	1	0	1	0	1	0	0.928571	0.0714286	1	0	1	0
1	21527445	rs341097396	INTRON		C	T			0.580645	0.419355	0.75	0.25	0.964286	0.0357143	0.333333	0.666667	0.357143	0.642857	0.166667	0.833333	0.875	0.125
1	21527543	-	INTRON		G	C			0.919355	0.0806452	0.875	0	1	0	0.833333	0.166667	1	0	0.75	0.25	1	0
1	21527626	rs335494619	INTRON		G	A			0.951613	0.0483871	1	0	1	0	1	0	1	0	1	0	1	0
1	21527686	-	INTRON		G	A			1	0	1	0	1	0	1	0	0.928571	0.0714286	1	0	1	0
1	21527787	rs318782144	INTRON		A	C			0.741935	0.258065	1	0	0.857143	0.142857	0.666667	0.333333	0.571429	0.428571	0.916667	0.0833333	0.8125	0.1875
1	21527926	rs331651311	INTRON		G	A			1	0	1	0	1	0	1	0	0.785714	0.214286	1	0	1	0
1	21527936	rs341062242	INTRON		A	G			0.967742	0.0322581	1	0	1	0	1	0	0.928571	0.0714286	0.916667	0.0833333	1	0
1	21527982	-	INTRON		C	A			1	0	1	0	1	0	1	0	1	0	0.833333	0.166667	1	0
1	21528012	rs319644951	INTRON		C	T			0.951613	0.0483871	1	0	1	0	1	0	0.928571	0.0714286	0.916667	0.0833333	1	0
1	21528037	-	INTRON		C	A			1	0	1	0	1	0	0.833333	0.166667	1	0	1	0	1	0
1	21528081	-	INTRON		C	A			1	0	1	0	1	0	1	0	1	0	1	0	0.9375	0.0625
1	21528087	rs330096216	INTRON		G	A			1	0	1	0	1	0	1	0	0.928571	0.0714286	0.916667	0.0833333	1	0
1	21528098	rs342680340	INTRON		G	A			0.725806	0.274194	0.75	0.25	0.964286	0.0357143	0.5	0.5	0.857143	0.142857	0.666667	0.333333	0.875	0.125
1	21528108	-	INTRON		G	A			0.983871	0.016129	1	0	1	0	1	0	1	0	1	0	1	0
1	21528109	rs324428708	INTRON		T	C			1	0	1	0	1	0	1	0	0.928571	0.0714286	1	0	1	0
1	21528129	rs331210120	INTRON		A	C			1	0	1	0	1	0	1	0	0.928571	0.0714286	1	0	1	0
1	21528197	rs338786861	INTRON		T	C			1	0	1	0	1	0	1	0	0.928571	0.0714286	0.833333	0.166667	1	0
1	21528222	rs324416486	INTRON		A	G			0.951613	0.0483871	1	0	1	0	1	0	1	0	1	0	1	0
1	21528225	rs333663309	INTRON		C	A			0.677419	0.322581	0.625	0.375	0.964286	0.0357143	0.5	0.5	0.714286	0.285714	0.5	0.5	0.875	0.125
1	21528226	rs343292410	INTRON		C	T			0.951613	0.0483871	1	0	1	0	1	0	1	0	1	0	1	0
1	21528318	rs321863643	INTRON		C	T			0.951613	0.0483871	1	0	1	0	1	0	1	0	1	0	1	0
1	21528374	rs335683718	INTRON		T	C			0.612903	0.387097	0.625	0.375	0.964286	0.0357143	0.333333	0.666667	0.214286	0.785714	0.25	0.75	0.875	0.125
1	21528383	rs346054501	INTRON		A	G			0.677419	0.322581	0.625	0.375	0.964286	0.0357143	0.5	0.5	0.428571	0.571429	0.583333	0.416667	0.875	0.125
1	21528480	-	INTRON		T	G			1	0	1	0	1	0	1	0	1	0	0.916667	0.0833333	1	0
1	21528496	rs326216772	INTRON		G	A			0.967742	0.0322581	1	0	1	0	1	0	0.857143	0.142857	0.833333	0.166667	1	0
1	21528712	-	INTRON		A	G			0.725806	0.274194	0.625	0.25	0.964286	0.0357143	0.5	0.5	0.714286	0.285714	0.75	0.25	0.875	0.125
1	21528737	rs344372640	INTRON		A	C			0.629032	0.370968	0.625	0.375	0.964286	0.0357143	0.5	0.5	0.428571	0.571429	0.666667	0.333333	0.875	0.125
1	21528744	rs328324893	INTRON		C	T			0.951613	0.0483871	1	0	1	0	1	0	0.857143	0.142857	0.916667	0.0833333	1	0
1	21528745	-	INTRON		A	G			1	0	1	0	1	0	1	0	1	0	0.916667	0.0833333	1	0
1	21528776	-	INTRON		G	T			1	0	1	0	0.964286	0.0357143	1	0	1	0	1	0	1	0
1	21528778	-	INTRON		C	T			1	0	0.875	0	0.964286	0.0357143	1	0	0.928571	0.0714286	1	0	1	0
1	21528779	rs336917873	INTRON		G	A			1	0	1	0	1	0	1	0	0.857143	0.142857	1	0	1	0
1	21528820	rs319650941	INTRON		T	A			0.983871	0.016129	1	0	0.928571	0.0714286	0.833333	0.166667	1	0	1	0	0.8125	0.1875
1	21528841	-	INTRON		A	G			1	0	1	0	1	0	1	0	1	0	0.916667	0.0833333	1	0
1	21528907	rs330025251	INTRON		T	C			0.951613	0.0483871	1	0	1	0	1	0	1	0	1	0	1	0
1	21528912	rs339149548	INTRON		A	G			1	0	1	0	1	0	1	0	0.785714	0.214286	1	0	1	0
1	21528924	rs320784808	INTRON		T	C			0.580645	0.419355	0.75	0.25	0.964286	0.0357143	0.333333	0.666667	0.0714286	0.928571	0.25	0.75	0.9375	0.0625
1	21528936	rs331026357	INTRON		T	A			1	0	1	0	1	0	1	0	0.785714	0.214286	1	0	1	0
1	21528983	rs339614914	INTRON		G	C			0.919355	0.0806452	1	0	1	0	0.833333	0.166667	0.928571	0.0714286	1	0	1	0
1	21528995	-	INTRON		G	A			1	0	1	0	1	0	1	0	0.857143	0.142857	1	0	1	0
1	21529025	rs325083096	INTRON		C	G			1	0	1	0	1	0	1	0	0.785714	0.214286	1	0	1	0
1	21529120	-	INTRON		C	A			0.983871	0.016129	1	0	1	0	1	0	1	0	1	0	1	0
1	21529148	-	INTRON		C	A			0.983871	0.016129	1	0	1	0	1	0	1	0	1	0	1	0
1	21529161	rs338939674	INTRON		G	A			1	0	1	0	1	0	1	0	0.785714	0.214286	1	0	1	0
1	21529178	rs321795064	INTRON		T	C			0.951613	0.0483871	1	0	1	0	1	0	1	0	1	0	1	0
1	21529202	rs335741697	INTRON		G	A			0.951613	0.0483871	1	0	1	0	1	0	1	0	1	0	1	0
1	21529245	rs346009965	INTRON		T	C			0.951613	0.0483871	1	0	1	0	1	0	1	0	1	0	1	0
1	21529324	rs322896447	INTRON		G	A			1	0	0.875	0.125	0.785714	0.214286	0.833333	0.166667	1	0	1	0	0.6875	0.3125
1	21529328	rs332265894	INTRON		G	A			1	0	0.875	0.125	1	0	1	0	0.785714	0.214286	0.916667	0.0833333	1	0
1	21529347	rs345225196	INTRON		A	G			0.806452	0.193548	0.625	0.375	0.964286	0.0357143	0.5	0.5	0.928571	0.0714286	0.833333	0.166667	0.875	0.125
1	21529353	-	INTRON		A	T			1	0	1	0	0.892857	0.107143	0.833333	0.166667	0.642857	0.357143	0.833333	0.166667	0.8125	0.1875
1	21529366	rs327370818	INTRON		A	G			1	0	1	0	1	0	1	0	1	0	1	0	1	0
1	21529403	rs336696981	INTRON		G	T			0.951613	0.0483871	1	0	1	0	1	0	0.5	0.5	0.916667	0.0833333	1	0
1	21529442	-	INTRON		C	T			1	0	1	0	1	0	1	0	0.928571	0.0714286	1	0	1	0
1	21529472	rs344175227	INTRON		G	C			0.967742	0.0322581	1	0	1	0	1	0	0.928571	0.0714286	0.916667	0.0833333	1	0
1	21529473	rs326169333	INTRON		G	A			0.967742	0.0322581	1	0	1	0	1	0	0.857143	0.142857	1	0	1	0
1	21529487	-	INTRON		T	C			0.983871	0.016129	0.875	0	1	0	1	0	1	0	1	0	1	0
1	21529515	rs320611059	INTRON		C	T			0.951613	0.0483871	1	0	1	0	1	0	1	0	1	0	1	0
1	21529542	rs330291620	INTRON		C	T			0.967742	0.0322581	1	0	1	0	1	0	0.857143	0.142857	1	0	1	0
1	21529633	-	INTRON		G	T			1	0	1	0	1	0	1	0	1	0	1	0	0.9375	0.0625
1	21529639	rs335736982	INTRON		G	C			1	0	1	0	1	0	1	0	0.785714	0.214286	1	0	1	0
1	21529796	rs321639522	INTRON		T	G			1	0	1	0	0.928571	0.0714286	1	0	1	0	1	0	1	0
1	21529870	rs331181260	INTRON		G	A			1	0	1	0	1	0	1	0	0.785714	0.214286	0.833333	0.166667	1	0
1	21529911	rs343364343	INTRON		C	T			1	0	1	0	1	0	1	0	0.714286	0.285714	0.833333	0.166667	1	0
1	21529964	rs318329806	INTRON		C	T			0.967742	0.0322581	1	0	1	0	0.833333	0.166667	0.785714	0.214286	0.666667	0.333333	1	0
1	21530007	rs331208745	INTRON		C	G			0.951613	0.0483871	1	0	1	0	0.833333	0.166667	0.714286	0.285714	0.666667	0.333333	1	0
1	21530321	rs343616771	INTRON		C	A			1	0	1	0	1	0	1	0	0.785714	0.214286	0.75	0.25	1	0
1	21530369	rs322734749	INTRON		A	T			0.967742	0.0322581	1	0	1	0	1	0	0.785714	0.214286	0.916667	0.0833333	1	0
1	21530453	rs332351728	INTRON		A	G			0.919355	0.0806452	1	0	1	0	0.833333	0.166667	0.642857	0.357143	0.583333	0.416667	1	0
1	21530477	-	INTRON		C	T			0.983871	0.016129	0.875	0.125	1	0	1	0	1	0	1	0	1	0
1	21530548	rs340687529	INTRON		T	C			1	0	1	0	1	0	1	0	0.785714	0.214286	0.75	0.25	1	0
1	21530553	rs323732618	INTRON		C	T			1	0	1	0	1	0	1	0	1	0	0.916667	0.0833333	1	0
1	21530598	-	INTRON		G	T			1	0	1	0	1	0	1	0	0.928571	0.0714286	1	0	1	0
1	21530615	rs333254193	INTRON		T	G			0.725806	0.274194	0.625	0.375	0.964286	0.0357143	0.5	0.5	1	0	1	0	0.875	0.125
1	21530639	rs343142716	INTRON		G	A			0.935484	0.0645161	1	0	1	0	0.833333	0.166667	0.714286	0.285714	0.75	0.25	1	0
1	21530676	-	INTRON		C	T			1	0	1	0	1	0	1	0	0.928571	0.0714286	1	0	1	0
1	21530715	rs326212321	INTRON		C	G			0.919355	0.0806452	1	0	1	0	0.833333	0.166667	0.642857	0.357143	0.583333	0.416667	1	0
1	21530895	-	INTRON		G	T			0.983871	0.016129	1	0	1	0	1	0	1	0	1	0	1	0
1	21530985	rs345067825	INTRON		A	G			1	0	1	0	1	0	1	0	0.785714	0.214286	0.833333	0.166667	1	0
1	21531007	rs326737359	INTRON		A	C			1	0	1	0	1	0	1	0	0.714286	0.285714	0.833333	0.166667	1	0
1	21531016	rs336054502	INTRON		G	A			0.919355	0.0806452	1	0	1	0	1	0	0.714286	0.285714	0.75	0.25	1	0
1	21531244	rs321455076	INTRON		T	C			0.870968	0.129032	0.75	0.25	0.964286	0.0357143	0.5	0.5	0.857143	0.142857	1	0	0.875	0.125
1	21531271	rs327608868	INTRON		C	T			1	0	1	0	1	0	1	0	1	0	1	0	1	0
1	21531279	rs339890390	INTRON		A	G			0.725806	0.274194	0.75	0.25	0.964286	0.0357143	0.5	0.5	0.357143	0.642857	0.333333	0.666667	0.875	0.125
1	21531383	-	INTRON		C	T			0.983871	0.016129	1	0	1	0	1	0	1	0	1	0	1	0
1	21531437	rs319034718	INTRON		C	T			0.983871	0.016129	0.75	0.25	0.964286	0.0357143	0.666667	0.333333	1	0	1	0	0.9375	0.0625
1	21531501	-	INTRON		T	A			0.822581	0.177419	1	0	1	0	0.666667	0.333333	0.785714	0.214286	0.75	0.25	1	0
1	21531502	-	INTRON		A	T			0.951613	0.0483871	0.875	0.125	0.964286	0.0357143	0.5	0.5	0.785714	0.214286	0.833333	0.166667	0.9375	0.0625
1	21531604	rs331252408	INTRON		G	C			1	0	1	0	1	0	1	0	1	0	0.916667	0.0833333	1	0
1	21531605	rs343438897	INTRON		A	G			0.822581	0.177419	0.75	0.25	0.964286	0.0357143	0.5	0.5	1	0	1	0	0.875	0.125
1	21531657	rs319173883	INTRON		A	C			0.725806	0.274194	0.5	0.5	0.964286	0.0357143	0.333333	0.666667	0.571429	0.428571	0.666667	0.333333	0.875	0.125
1	21531718	rs328814922	INTRON		C	T			0.725806	0.274194	0.625	0.375	0.964286	0.0357143	0.5	0.5	0.857143	0.142857	1	0	0.875	0.125
1	21531766	rs341470709	INTRON		T	C			0.983871	0.016129	1	0	1	0	1	0	1	0	0.916667	0.0833333	1	0
1	21531798	rs323767027	INTRON		C	A			0.983871	0.016129	1	0	1	0	1	0	1	0	0.916667	0.0833333	1	0
1	21531814	rs334128251	INTRON		C	A			1	0	1	0	1	0	1	0	1	0	0.916667	0.0833333	1	0
1	21531863	rs325052614	INTRON		G	A			0.983871	0.016129	0.75	0.25	1	0	1	0	1	0	1	0	1	0
1	21531864	-	INTRON		G	C			1	0	1	0	1	0	1	0	0.928571	0.0714286	1	0	1	0
1	21531869	rs335083533	INTRON		T	G			1	0	1	0	1	0	1	0	1	0	1	0	1	0
1	21531908	rs345011899	INTRON		G	A			1	0	1	0	1	0	1	0	0.928571	0.0714286	1	0	1	0
1	21531965	rs326514087	INTRON		A	G			0.741935	0.258065	0.75	0.25	0.964286	0.0357143	0.333333	0.666667	0.928571	0.0714286	1	0	0.875	0.125
1	21531966	rs332678187	INTRON		G	T			0.951613	0.0483871	0.875	0.125	1	0	1	0	1	0	1	0	1	0
1	21532049	rs345370226	INTRON		A	T			0.983871	0.016129	1	0	1	0	1	0	1	0	0.916667	0.0833333	1	0
1	21532071	-	INTRON		C	A			1	0	1	0	0.964286	0.0357143	1	0	1	0	1	0	1	0
1	21532074	rs327654273	INTRON		T	G			0.741935	0.258065	0.5	0.5	0.964286	0.0357143	0.333333	0.666667	0.857143	0.142857	0.916667	0.0833333	0.9375	0.0625
1	21532126	rs339594817	INTRON		C	T			0.709677	0.290323	0.625	0.375	0.964286	0.0357143	0.5	0.5	0.857143	0.142857	1	0	0.875	0.125
1	21532132	rs319078837	INTRON		T	C			0.725806	0.274194	0.625	0.375	0.964286	0.0357143	0.5	0.5	0.857143	0.142857	1	0	0.875	0.125
1	21532229	rs328630121	INTRON		A	G			0.741935	0.258065	0.75	0.25	0.964286	0.0357143	0.5	0.5	0.857143	0.142857	1	0	0.875	0.125
1	21532246	rs340828117	INTRON		G	A			0.725806	0.274194	0.625	0.375	0.964286	0.0357143	0.5	0.5	0.857143	0.142857	1	0	0.875	0.125
1	21532321	rs319161273	INTRON		T	C			1	0	1	0	1	0	1	0	1	0	0.833333	0.166667	1	0
1	21532325	rs328720991	INTRON		G	A			0.967742	0.0322581	1	0	1	0	1	0	0.928571	0.0714286	0.916667	0.0833333	1	0
1	21532370	rs337451047	INTRON		C	A			0.693548	0.306452	0.625	0.375	0.964286	0.0357143	0.5	0.5	0.857143	0.142857	1	0	0.875	0.125
1	21532379	rs320122104	INTRON		C	T			0.919355	0.0806452	1	0	1	0	1	0	0.285714	0.714286	0.166667	0.833333	1	0
1	21532398	rs330545992	INTRON		C	T			0.725806	0.274194	0.625	0.375	0.964286	0.0357143	0.5	0.5	0.857143	0.142857	1	0	0.875	0.125
1	21532429	rs339636853	INTRON		A	G			0.693548	0.306452	0.625	0.375	1	0	0.5	0.5	0.785714	0.214286	1	0	0.875	0.125
1	21532471	rs324981198	INTRON		C	A			0.709677	0.290323	0.75	0.25	0.964286	0.0357143	0.5	0.5	0.857143	0.142857	1	0	0.875	0.125
1	21532486	rs331655796	INTRON		G	A			0.741935	0.258065	0.75	0.25	0.964286	0.0357143	0.5	0.5	0.857143	0.142857	1	0	0.875	0.125
1	21532593	-	INTRON		A	G			1	0	1	0	1	0	1	0	0.928571	0.0714286	1	0	1	0
1	21532601	rs339965271	INTRON		T	C			0.66129	0.33871	0	1	0.964286	0.0357143	0.5	0.5	0.857143	0.142857	1	0	0.875	0.125
1	21532624	rs323109020	INTRON		T	C			0.741935	0.258065	0	1	0.964286	0.0357143	0.5	0.5	0.928571	0.0714286	1	0	0.875	0.125
1	21532640	rs332612441	INTRON		G	A			0.677419	0.322581	0	1	0.964286	0.0357143	0.5	0.5	0.857143	0.142857	1	0	0.875	0.125
1	21532648	rs344646839	INTRON		G	A			0.709677	0.290323	0	1	0.964286	0.0357143	0.5	0.5	0.857143	0.142857	1	0	0.875	0.125
1	21532659	rs324025471	INTRON		G	T			0.725806	0.274194	0	1	0.964286	0.0357143	0.5	0.5	0.857143	0.142857	1	0	0.9375	0.0625
1	21532700	rs333806272	INTRON		C	A			0.725806	0.274194	0	1	0.964286	0.0357143	0.5	0.5	0.857143	0.142857	1	0	0.9375	0.0625
1	21532770	-	INTRON		G	A			1	0	0.875	0	1	0	1	0	0.857143	0.142857	0.75	0.25	1	0
1	21532795	-	INTRON		C	T			1	0	1	0	1	0	1	0	1	0	1	0	0.9375	0.0625
1	21532869	-	INTRON		T	C			1	0	1	0	1	0	1	0	0.928571	0.0714286	1	0	1	0
1	21532965	rs328435514	INTRON		A	T			1	0	1	0	1	0	1	0	0.928571	0.0714286	1	0	1	0
1	21532975	rs340861331	INTRON		A	G			1	0	1	0	1	0	1	0	0.928571	0.0714286	1	0	1	0
1	21533187	rs343898645	INTRON		A	C			1	0	1	0	1	0	1	0	0.928571	0.0714286	1	0	1	0
1	21533299	-	INTRON		G	A			0.983871	0.016129	1	0	1	0	1	0	1	0	1	0	1	0
1	21533304	rs325233943	INTRON		G	A			1	0	1	0	1	0	1	0	0.928571	0.0714286	1	0	1	0
1	21533359	-	INTRON		A	C			1	0	1	0	1	0	1	0	1	0	1	0	0.9375	0.0625
1	21533391	rs338025453	INTRON		T	C			0.903226	0.0967742	1	0	1	0	0.833333	0.166667	0.714286	0.285714	0.583333	0.416667	1	0
1	21533444	rs330471909	INTRON		C	A			0.83871	0.16129	1	0	1	0	1	0	0.642857	0.357143	0.666667	0.333333	1	0
1	21533474	-	INTRON		T	C			0.887097	0.112903	0.875	0	1	0	0.833333	0.166667	0.571429	0.428571	0.583333	0.416667	1	0
1	21533533	-	INTRON		C	T			0.612903	0.387097	0.875	0	0.607143	0.392857	0.833333	0.166667	0.0714286	0.928571	0.333333	0.666667	0.5625	0.4375
1	21533559	rs331470437	INTRON		T	C			0.83871	0.16129	1	0	1	0	0.833333	0.166667	0.214286	0.785714	0.25	0.75	1	0
1	21533574	rs339191947	INTRON		C	T			1	0	1	0	1	0	1	0	0.928571	0.0714286	0.833333	0.166667	1	0
1	21533684	rs81317684	INTRON		A	G			0.870968	0.129032	1	0	1	0	0.833333	0.166667	0.714286	0.285714	0.666667	0.333333	1	0
1	21533689	rs81317683	INTRON		G	A			0.870968	0.129032	1	0	1	0	0.833333	0.166667	0.642857	0.357143	0.583333	0.416667	1	0
1	21533720	rs341877267	INTRON		G	A			1	0	1	0	1	0	1	0	0.928571	0.0714286	1	0	1	0
1	21533751	rs323945618	INTRON		A	G			0.870968	0.129032	1	0	1	0	0.833333	0.166667	0.5	0.5	0.416667	0.583333	1	0
1	21533759	rs333857499	INTRON		T	C			0.951613	0.0483871	1	0	1	0	1	0	1	0	1	0	1	0
1	21533766	rs345489154	INTRON		G	A			0.870968	0.129032	1	0	1	0	0.833333	0.166667	0.214286	0.785714	0	1	1	0
1	21533794	rs324995404	INTRON		C	T			1	0	1	0	1	0	1	0	0.928571	0.0714286	1	0	1	0
1	21533809	rs334495112	INTRON		G	T			1	0	1	0	1	0	1	0	0.928571	0.0714286	1	0	1	0
1	21533859	rs343081067	INTRON		T	A			0.951613	0.0483871	1	0	1	0	1	0	1	0	0.916667	0.0833333	1	0
1	21533903	rs326054900	INTRON		C	T			0.887097	0.112903	1	0	1	0	0.833333	0.166667	0.5	0.5	0.333333	0.666667	1	0
1	21533920	-	INTRON		C	T			1	0	1	0	1	0	1	0	1	0	0.916667	0.0833333	1	0
1	21533930	rs335117847	INTRON		A	T			0.903226	0.0967742	0.625	0.375	0.928571	0.0714286	1	0	1	0	1	0	0.875	0.125
1	21533984	rs344090865	INTRON		T	A			0.919355	0.0806452	1	0	1	0	0.833333	0.166667	0.928571	0.0714286	0.916667	0.0833333	1	0
1	21534145	rs326611320	INTRON		G	A			0.83871	0.16129	1	0	1	0	0.833333	0.166667	0.5	0.5	0.666667	0.333333	1	0
1	21534174	rs321050170	INTRON		C	T			0.854839	0.145161	1	0	1	0	0.833333	0.166667	0.5	0.5	0.583333	0.416667	1	0
1	21534187	-	INTRON		G	T			0.983871	0.016129	1	0	1	0	1	0	1	0	1	0	1	0
1	21534209	rs327778867	INTRON		A	T			1	0	1	0	1	0	1	0	0.928571	0.0714286	1	0	1	0
1	21534228	rs336557125	INTRON		C	T			0.854839	0.145161	1	0	1	0	0.833333	0.166667	0.571429	0.428571	0.583333	0.416667	1	0
1	21534260	rs318497459	INTRON		T	A			0.935484	0.0645161	1	0	1	0	0.833333	0.166667	0.928571	0.0714286	0.666667	0.333333	1	0
1	21534279	rs331747144	INTRON		T	A			0.935484	0.0645161	0.875	0.125	1	0	0.833333	0.166667	0.785714	0.214286	0.75	0.25	1	0
1	21534282	rs339895049	INTRON		C	T			0.919355	0.0806452	1	0	1	0	0.833333	0.166667	0.357143	0.642857	0.5	0.5	1	0
1	21534301	-	INTRON		C	T			0.887097	0.112903	0.875	0	1	0	0.833333	0.166667	0.785714	0.214286	0.75	0.25	1	0
1	21534387	rs342319229	INTRON		G	T			0.887097	0.112903	1	0	1	0	0.833333	0.166667	0.714286	0.285714	0.583333	0.416667	1	0
1	21534394	rs324799015	INTRON		C	T			0.903226	0.0967742	1	0	1	0	0.833333	0.166667	0.714286	0.285714	0.416667	0.583333	1	0
1	21534397	-	INTRON		A	G			0.903226	0.0967742	1	0	1	0	0.833333	0.166667	0.714286	0.285714	0.5	0.5	1	0
1	21534407	rs340324887	INTRON		C	T			0.935484	0.0645161	1	0	1	0	0.833333	0.166667	0.785714	0.214286	0.583333	0.416667	1	0
1	21534436	rs335487716	INTRON		T	A			0.887097	0.112903	1	0	1	0	0.833333	0.166667	0.785714	0.214286	0.583333	0.416667	1	0
1	21534451	rs345207819	INTRON		A	G			0.854839	0.145161	1	0	1	0	0.833333	0.166667	0.642857	0.357143	0.5	0.5	1	0
1	21534467	rs326653230	INTRON		C	G			1	0	1	0	1	0	1	0	1	0	0.833333	0.166667	1	0
1	21534503	rs333065277	INTRON		A	T			1	0	1	0	1	0	1	0	0.785714	0.214286	0.75	0.25	1	0
1	21534525	rs345405719	INTRON		G	T			1	0	0.875	0.125	1	0	1	0	0.928571	0.0714286	1	0	1	0
1	21534560	-	INTRON		A	G			1	0	1	0	1	0	1	0	1	0	1	0	0.9375	0.0625
1	21534693	rs336047403	INTRON		G	T			0.903226	0.0967742	1	0	1	0	0.833333	0.166667	0.571429	0.428571	0.666667	0.333333	1	0
1	21534705	rs318550733	INTRON		G	A			0.919355	0.0806452	1	0	1	0	0.833333	0.166667	0.571429	0.428571	0.666667	0.333333	1	0
1	21534743	-	INTRON		G	A			1	0	1	0	1	0	1	0	0.928571	0.0714286	1	0	1	0
1	21534908	rs328026629	INTRON		A	G			0.983871	0.016129	1	0	1	0	1	0	1	0	1	0	1	0
1	21534932	rs337570526	INTRON		T	G			1	0	1	0	1	0	1	0	0.714286	0.285714	0.75	0.25	1	0
1	21534946	rs319472597	INTRON		C	A			0.951613	0.0483871	1	0	1	0	1	0	0.928571	0.0714286	0.916667	0.0833333	1	0
1	21535054	rs329959466	INTRON		C	T			0.935484	0.0645161	1	0	1	0	0.833333	0.166667	0.642857	0.357143	0.75	0.25	1	0
1	21535195	rs342253003	INTRON		C	T			1	0	1	0	1	0	1	0	0.928571	0.0714286	1	0	1	0
1	21535276	rs321435911	INTRON		A	C			1	0	1	0	1	0	1	0	0.714286	0.285714	0.666667	0.333333	1	0
1	21535323	-	INTRON		T	C			1	0	1	0	1	0	1	0	1	0	0.916667	0.0833333	1	0
1	21535408	rs339351786	INTRON		C	T			1	0	1	0	1	0	1	0	0.785714	0.214286	0.833333	0.166667	1	0
1	21535433	rs322490332	INTRON		T	C			1	0	1	0	1	0	1	0	0.571429	0.428571	0.75	0.25	1	0
1	21535496	rs334993230	INTRON		T	C			1	0	1	0	1	0	1	0	0.785714	0.214286	0.666667	0.333333	1	0
1	21535516	rs341893961	INTRON		T	A			1	0	1	0	1	0	1	0	0.785714	0.214286	0.75	0.25	1	0
1	21535546	rs323584062	INTRON		C	T			1	0	1	0	0.928571	0.0714286	0.833333	0.166667	0.857143	0.142857	0.833333	0.166667	1	0
1	21535653	rs333845779	INTRON		G	T			1	0	1	0	1	0	1	0	0.714286	0.285714	0.833333	0.166667	1	0
1	21535696	rs345352183	INTRON		C	G			1	0	1	0	1	0	1	0	0.785714	0.214286	0.75	0.25	1	0
1	21535716	rs323511883	INTRON		C	T			0.919355	0.0806452	1	0	1	0	0.833333	0.166667	0.642857	0.357143	0.583333	0.416667	1	0
1	21535843	rs333203021	INTRON		A	G			1	0	1	0	1	0	1	0	1	0	0.916667	0.0833333	1	0
1	21535886	rs341403476	INTRON		G	A			1	0	1	0	1	0	1	0	0.857143	0.142857	0.916667	0.0833333	1	0
1	21535915	-	INTRON		C	G			1	0	1	0	1	0	1	0	0.785714	0.214286	0.666667	0.25	1	0
1	21535925	-	INTRON		G	A			1	0	1	0	1	0	1	0	0.928571	0.0714286	0.916667	0.0833333	1	0
1	21535944	-	INTRON		G	A			1	0	1	0	1	0	1	0	1	0	0.916667	0.0833333	1	0
1	21536008	rs340255522	INTRON		T	C			1	0	1	0	1	0	1	0	0.785714	0.214286	0.666667	0.333333	1	0
1	21536064	rs345821392	INTRON		A	G			1	0	1	0	1	0	1	0	0.928571	0.0714286	0.916667	0.0833333	1	0
1	21536080	-	INTRON		G	T			1	0	1	0	1	0	1	0	1	0	0.916667	0.0833333	1	0
1	21536105	-	INTRON		A	G			1	0	1	0	1	0	1	0	0.928571	0.0714286	1	0	1	0
1	21536114	rs325578687	INTRON		G	C			1	0	1	0	1	0	1	0	0.785714	0.214286	0.75	0.25	1	0
1	21536339	rs321476145	INTRON		G	A			1	0	1	0	1	0	1	0	0.857143	0.142857	0.75	0.25	1	0
1	21536465	-	INTRON		C	A			1	0	0.875	0.125	1	0	1	0	1	0	1	0	1	0
1	21536535	rs330768518	INTRON		G	T			0.935484	0.0645161	1	0	1	0	0.833333	0.166667	0.571429	0.428571	0.5	0.5	1	0
1	21536539	rs336934183	INTRON		C	T			1	0	1	0	1	0	1	0	0.857143	0.142857	0.833333	0.166667	1	0
1	21536552	-	INTRON		T	C			1	0	1	0	1	0	1	0	0.928571	0.0714286	1	0	1	0
1	21536572	rs318777335	INTRON		A	G			1	0	1	0	1	0	1	0	1	0	1	0	0.9375	0.0625
1	21536637	rs332032209	INTRON		A	C			0.887097	0.112903	1	0	1	0	0.833333	0.166667	0.142857	0.857143	0.166667	0.833333	1	0
1	21536656	rs341830419	INTRON		C	T			1	0	1	0	1	0	1	0	0.642857	0.357143	0.75	0.25	1	0
1	21536683	rs323513564	INTRON		T	C			1	0	1	0	1	0	1	0	0.714286	0.285714	0.75	0.25	1	0
1	21536898	rs330242488	INTRON		C	T			1	0	1	0	1	0	1	0	0.714286	0.285714	0.916667	0.0833333	1	0
1	21536972	rs323539240	INTRON		C	G			1	0	1	0	1	0	1	0	0.714286	0.285714	0.916667	0.0833333	1	0
1	21536985	rs332910823	INTRON		A	G			0.903226	0.0967742	1	0	0.928571	0.0714286	1	0	1	0	1	0	1	0
1	21537162	rs324596245	INTRON		A	T			1	0	1	0	1	0	1	0	0.857143	0.142857	0.916667	0.0833333	1	0
1	21537198	rs334424680	INTRON		A	G			1	0	1	0	1	0	1	0	0.785714	0.214286	0.833333	0.166667	1	0
1	21537215	rs345831287	INTRON		C	T			1	0	1	0	1	0	1	0	0.714286	0.285714	0.833333	0.166667	1	0
1	21537220	rs325399019	INTRON		G	A			1	0	1	0	1	0	1	0	1	0	0.916667	0.0833333	1	0
1	21537263	rs341273417	INTRON		C	T			1	0	1	0	1	0	1	0	0.642857	0.357143	0.833333	0.166667	1	0
1	21537285	rs343486713	INTRON		T	C			1	0	1	0	1	0	1	0	0.642857	0.357143	0.833333	0.166667	1	0
1	21537341	rs327424037	INTRON		C	T			1	0	1	0	1	0	0.833333	0.166667	0.928571	0.0714286	0.916667	0.0833333	1	0
1	21537408	rs336269235	INTRON		T	C			0.983871	0.016129	1	0	1	0	1	0	1	0	0.916667	0.0833333	1	0
1	21537446	rs318743054	INTRON		T	C			1	0	1	0	1	0	1	0	0.714286	0.285714	0.916667	0.0833333	1	0
1	21537453	rs332830276	INTRON		A	G			1	0	1	0	1	0	1	0	0.714286	0.285714	0.916667	0.0833333	1	0
1	21537467	rs338439680	INTRON		A	G			1	0	1	0	1	0	1	0	0.928571	0.0714286	0.916667	0.0833333	1	0
1	21537484	-	INTRON		C	G			1	0	1	0	1	0	1	0	0.785714	0.214286	0.916667	0.0833333	1	0
1	21537533	-	INTRON		G	A			1	0	1	0	1	0	1	0	0.928571	0.0714286	1	0	1	0
1	21537536	rs319902887	INTRON		C	G			1	0	1	0	1	0	1	0	0.785714	0.214286	0.833333	0.166667	1	0
1	21537549	rs330051469	INTRON		G	A			1	0	1	0	1	0	1	0	0.642857	0.357143	0.833333	0.166667	1	0
1	21537568	-	INTRON		G	A			1	0	1	0	1	0	1	0	0.928571	0.0714286	1	0	1	0
1	21537596	rs342753996	INTRON		G	A			1	0	1	0	1	0	1	0	0.714286	0.285714	0.833333	0.166667	1	0
1	21537614	rs330387871	INTRON		G	A			1	0	1	0	1	0	1	0	0.857143	0.142857	0.75	0.25	1	0
1	21537687	rs338151809	INTRON		A	C			0.903226	0.0967742	1	0	1	0	1	0	0.428571	0.571429	0.5	0.5	1	0
1	21537741	rs324380761	INTRON		C	T			1	0	1	0	1	0	1	0	0.928571	0.0714286	0.916667	0.0833333	1	0
1	21537770	rs334478064	INTRON		G	A			1	0	1	0	1	0	1	0	0.714286	0.285714	0.75	0.25	1	0
1	21538030	rs342706923	INTRON		T	A			0.951613	0.0483871	1	0	1	0	0.833333	0.166667	0.428571	0.571429	0.416667	0.583333	1	0
1	21538154	rs322049843	INTRON		A	G			0.903226	0.0967742	0.875	0.125	1	0	0.833333	0.166667	0.357143	0.642857	0.25	0.75	1	0
1	21538267	rs335792754	INTRON		C	T			0.935484	0.0645161	1	0	1	0	1	0	0.928571	0.0714286	0.666667	0.333333	1	0
1	21538304	-	INTRON		G	T			1	0	1	0	1	0	1	0	0.928571	0.0714286	1	0	1	0
1	21538481	-	INTRON		G	A			1	0	1	0	1	0	1	0	0.928571	0.0714286	1	0	1	0
1	21538558	rs344397496	INTRON		T	C			0.887097	0.112903	1	0	0.535714	0.464286	0.666667	0.333333	0.928571	0.0714286	1	0	0.9375	0.0625
1	21538647	rs332528943	INTRON		C	A			0.983871	0.016129	1	0	0.928571	0.0714286	0.833333	0.166667	1	0	1	0	1	0
1	21538696	rs341823324	INTRON		T	G			0.935484	0.0645161	1	0	1	0	1	0	0.857143	0.142857	0.75	0.25	1	0
1	21538804	rs328857736	INTRON		A	G			0.951613	0.0483871	1	0	1	0	1	0	0.857143	0.142857	0.916667	0.0833333	1	0
1	21538858	rs338464516	INTRON		T	C			1	0	1	0	1	0	1	0	0.928571	0.0714286	0.916667	0.0833333	1	0
1	21538906	rs319717662	INTRON		A	G			1	0	1	0	1	0	1	0	0.928571	0.0714286	0.916667	0.0833333	1	0
1	21538908	rs326412704	INTRON		A	C			0.951613	0.0483871	1	0	1	0	1	0	0.857143	0.142857	0.833333	0.166667	1	0
1	21539101	-	INTRON		G	A			0.935484	0.0645161	0.875	0	1	0	1	0	0.928571	0.0714286	0.916667	0.0833333	1	0
1	21539222	rs330308863	INTRON		T	C			1	0	1	0	1	0	1	0	0.357143	0.642857	0.75	0.25	1	0
1	21539274	rs339567464	INTRON		T	A			1	0	1	0	1	0	1	0	0.357143	0.642857	0.666667	0.333333	1	0
1	21539285	-	INTRON		G	A			1	0	1	0	1	0	1	0	1	0	1	0	1	0
1	21539331	rs320803599	INTRON		A	G			0.919355	0.0806452	1	0	1	0	0.833333	0.166667	0.642857	0.357143	0.5	0.5	1	0
1	21539423	rs330371333	INTRON		G	A			0.903226	0.0967742	1	0	1	0	0.833333	0.166667	0.857143	0.142857	0.666667	0.333333	1	0
1	21539425	rs342748881	INTRON		G	A			1	0	1	0	1	0	1	0	0.928571	0.0714286	1	0	1	0
1	21539473	-	INTRON		G	A			0.983871	0.016129	1	0	1	0	1	0	1	0	1	0	1	0
1	21539496	-	INTRON		T	C			1	0	1	0	1	0	1	0	1	0	0.916667	0.0833333	1	0
1	21539520	-	INTRON		C	T			1	0	1	0	1	0	1	0	1	0	1	0	0.9375	0.0625
1	21539534	-	INTRON		G	A			1	0	1	0	1	0	1	0	1	0	1	0	0.9375	0.0625
1	21539554	-	INTRON		A	G			0.983871	0.016129	1	0	1	0	0.833333	0.166667	1	0	1	0	1	0
1	21539556	-	INTRON		A	G			0.983871	0.016129	1	0	1	0	0.833333	0.166667	1	0	1	0	1	0
1	21539588	-	INTRON		C	T			0.983871	0.016129	0.875	0.125	1	0	0.833333	0.166667	0.857143	0.142857	0.916667	0.0833333	1	0
1	21539629	-	INTRON		T	C			0.983871	0.016129	1	0	1	0	0.666667	0.333333	1	0	1	0	1	0
1	21539794	-	INTRON		T	C			1	0	1	0	1	0	1	0	1	0	0.916667	0.0833333	1	0
1	21539845	-	INTRON		G	C			0.919355	0.0806452	0.875	0	1	0	0.833333	0.166667	0.214286	0.785714	0.333333	0.666667	1	0
1	21539898	rs335691494	INTRON		G	A			0.887097	0.112903	1	0	1	0	0.833333	0.166667	0.5	0.5	0.583333	0.416667	1	0
1	21539955	-	INTRON		C	A			1	0	1	0	1	0	1	0	1	0	1	0	1	0
1	21539989	rs339860997	INTRON		G	A			0.983871	0.016129	1	0	1	0	1	0	1	0	0.916667	0.0833333	1	0
1	21540037	rs322875047	INTRON		C	T			0.935484	0.0645161	1	0	1	0	0.833333	0.166667	0.357143	0.642857	0.333333	0.666667	1	0
1	21540174	rs332453283	INTRON		G	A			0.935484	0.0645161	1	0	1	0	1	0	0.928571	0.0714286	0.833333	0.166667	1	0
1	21540192	rs328893227	INTRON		A	C			0.935484	0.0645161	1	0	1	0	0.833333	0.166667	0.642857	0.357143	0.416667	0.583333	1	0
1	21540240	rs335145864	INTRON		C	T			0.903226	0.0967742	1	0	1	0	0.833333	0.166667	0.428571	0.571429	0.416667	0.583333	1	0
1	21540386	rs326344927	INTRON		C	T			0.951613	0.0483871	1	0	1	0	0.833333	0.166667	0.214286	0.785714	0.333333	0.666667	1	0
1	21540405	rs338537656	INTRON		T	A			0.919355	0.0806452	1	0	1	0	0.833333	0.166667	0.357143	0.642857	0.333333	0.666667	1	0
1	21540436	rs326713332	INTRON		A	C			0.903226	0.0967742	0.875	0.125	1	0	1	0	0.285714	0.714286	0.333333	0.666667	1	0
1	21540481	-	INTRON		G	T			1	0	1	0	0.964286	0.0357143	1	0	1	0	1	0	1	0
1	21540567	rs335880017	INTRON		G	A			0.983871	0.016129	1	0	1	0	0.833333	0.166667	1	0	1	0	1	0
1	21540573	rs321692281	INTRON		C	T			0.983871	0.016129	1	0	1	0	0.833333	0.166667	1	0	1	0	1	0
1	21540627	-	INTRON		A	G			0.983871	0.016129	1	0	1	0	0.833333	0.166667	0.857143	0.142857	0.833333	0.166667	1	0
1	21540650	rs330415045	INTRON		A	G			0.951613	0.0483871	1	0	1	0	1	0	0.857143	0.142857	1	0	1	0
1	21540745	rs342683329	INTRON		T	C			0.935484	0.0645161	0.875	0.125	1	0	0.833333	0.166667	0.428571	0.571429	0.5	0.5	1	0
1	21540772	rs318291423	INTRON		C	A			1	0	0.875	0.125	1	0	1	0	1	0	1	0	1	0
1	21540818	-	INTRON		A	T			0.983871	0.016129	1	0	1	0	0.833333	0.166667	0.785714	0.214286	1	0	1	0
1	21540917	rs340558196	INTRON		A	G			0.935484	0.0645161	1	0	1	0	0.833333	0.166667	0.357143	0.642857	0.583333	0.416667	1	0
1	21540938	rs322866054	INTRON		A	G			0.919355	0.0806452	1	0	1	0	0.833333	0.166667	0.714286	0.285714	0.75	0.25	1	0
1	21541040	rs328947473	INTRON		T	G			0.919355	0.0806452	1	0	1	0	0.833333	0.166667	0.357143	0.642857	0.583333	0.416667	1	0
1	21541116	rs340752272	INTRON		T	C			0.967742	0.0322581	1	0	1	0	0.833333	0.166667	0.285714	0.714286	0.583333	0.416667	1	0
1	21541214	rs334254269	INTRON		T	C			0.935484	0.0645161	1	0	1	0	0.833333	0.166667	0.285714	0.714286	0.416667	0.583333	1	0
1	21541418	rs334941566	INTRON		A	G			0.967742	0.0322581	1	0	1	0	0.833333	0.166667	0.571429	0.428571	0.416667	0.583333	1	0
1	21541461	rs344583742	INTRON		C	G			0.951613	0.0483871	1	0	1	0	0.833333	0.166667	0.285714	0.714286	0.333333	0.666667	1	0
1	21541501	rs326809355	INTRON		G	T			1	0	0.875	0.125	1	0	1	0	1	0	0.916667	0.0833333	1	0
1	21541521	rs336125277	INTRON		A	G			0.951613	0.0483871	1	0	1	0	0.833333	0.166667	0.285714	0.714286	0.583333	0.416667	1	0
1	21541560	rs346373211	INTRON		G	A			0.967742	0.0322581	1	0	1	0	0.833333	0.166667	1	0	0.916667	0.0833333	1	0
1	21541603	-	INTRON		A	C			1	0	0.875	0	1	0	1	0	1	0	1	0	1	0
1	21541710	rs327720742	INTRON		G	A			0.951613	0.0483871	1	0	1	0	0.833333	0.166667	0.285714	0.714286	0.5	0.5	1	0
1	21541806	rs339841018	INTRON		A	C			0.919355	0.0806452	1	0	1	0	0.833333	0.166667	0.428571	0.571429	0.666667	0.333333	1	0
1	21541882	rs318332099	INTRON		A	C			1	0	1	0	1	0	1	0	0.857143	0.142857	0.916667	0.0833333	1	0
1	21541934	rs331333465	INTRON		C	T			0.935484	0.0645161	1	0	1	0	0.833333	0.166667	0.571429	0.428571	0.5	0.5	1	0
1	21541971	rs336709116	INTRON		T	G			0.935484	0.0645161	1	0	1	0	0.833333	0.166667	0.928571	0.0714286	0.75	0.25	1	0
1	21542062	rs319241984	INTRON		G	T			0.935484	0.0645161	1	0	1	0	0.833333	0.166667	0.357143	0.642857	0.583333	0.416667	1	0
1	21542067	rs328773715	INTRON		G	T			0.919355	0.0806452	1	0	1	0	0.833333	0.166667	1	0	0.75	0.25	1	0
1	21542098	-	INTRON		A	C			1	0	1	0	1	0	1	0	1	0	1	0	0.9375	0.0625
1	21542172	-	INTRON		A	C			1	0	1	0	1	0	1	0	0.928571	0.0714286	1	0	1	0
1	21542231	rs342262078	INTRON		C	A			0.935484	0.0645161	1	0	1	0	0.833333	0.166667	0.285714	0.714286	0.416667	0.583333	1	0
1	21542248	rs323950787	INTRON		G	A			1	0	1	0	0.75	0.25	1	0	1	0	1	0	1	0
1	21542360	rs339659543	INTRON		G	T			0.935484	0.0645161	1	0	1	0	0.833333	0.166667	0.214286	0.785714	0.583333	0.416667	1	0
1	21542449	rs322190579	INTRON		T	C			0.951613	0.0483871	1	0	1	0	1	0	1	0	0.916667	0.0833333	1	0
1	21542500	rs335106800	INTRON		T	C			1	0	1	0	0.964286	0.0357143	1	0	0.928571	0.0714286	1	0	1	0
1	21542656	rs343754937	INTRON		A	C			0.919355	0.0806452	1	0	1	0	0.833333	0.166667	0.214286	0.785714	0.333333	0.666667	1	0
1	21542679	-	INTRON		G	T			1	0	1	0	1	0	1	0	0.928571	0.0714286	1	0	1	0
1	21542825	rs332639198	INTRON		T	C			1	0	1	0	1	0	1	0	0.785714	0.214286	0.916667	0.0833333	1	0
1	21542851	rs327545822	INTRON		A	G			0.951613	0.0483871	1	0	1	0	0.666667	0.333333	0.357143	0.642857	0.416667	0.583333	1	0
1	21542853	rs339890807	INTRON		A	G			0.951613	0.0483871	1	0	1	0	0.666667	0.333333	0.357143	0.642857	0.416667	0.583333	1	0
1	21542900	rs345638664	INTRON		C	T			0.951613	0.0483871	1	0	1	0	0.833333	0.166667	0.285714	0.714286	0.416667	0.583333	1	0
1	21542920	-	INTRON		G	T			1	0	1	0	0.964286	0.0357143	1	0	1	0	1	0	1	0
1	21542929	rs327859441	INTRON		T	C			0.983871	0.016129	1	0	1	0	1	0	1	0	0.916667	0.0833333	1	0
1	21542932	rs337292503	INTRON		G	A			0.951613	0.0483871	1	0	1	0	1	0	0.214286	0.785714	0.583333	0.416667	1	0
1	21542951	-	INTRON		G	A			1	0	0.875	0	1	0	1	0	1	0	1	0	1	0
1	21542965	rs319117631	INTRON		C	T			0.935484	0.0645161	1	0	1	0	1	0	0.857143	0.142857	0.833333	0.166667	1	0
1	21543032	-	INTRON		A	C			0.983871	0.016129	1	0	1	0	1	0	1	0	1	0	1	0
1	21543043	rs320358561	INTRON		T	A			0.903226	0.0967742	1	0	1	0	0.833333	0.166667	0.785714	0.214286	0.75	0.25	1	0
1	21543053	rs330501676	INTRON		A	C			0.919355	0.0806452	1	0	1	0	0.833333	0.166667	0.214286	0.785714	0.5	0.5	1	0
1	21543085	rs321267792	INTRON		T	C			0.935484	0.0645161	1	0	1	0	1	0	1	0	0.916667	0.0833333	1	0
1	21543097	-	INTRON		T	A			0.887097	0.112903	1	0	1	0	0.833333	0.166667	0.357143	0.642857	0.583333	0.416667	1	0
1	21543140	-	INTRON		A	G			1	0	0.375	0.625	1	0	1	0	1	0	1	0	1	0
1	21543141	rs330685917	INTRON		T	A			1	0	1	0	1	0	1	0	0.785714	0.214286	0.916667	0.0833333	1	0
1	21543160	rs340962347	INTRON		C	A			0.967742	0.0322581	1	0	1	0	0.833333	0.166667	0.857143	0.142857	0.583333	0.416667	1	0
1	21543195	rs323066946	INTRON		G	T			0.951613	0.0483871	1	0	1	0	0.833333	0.166667	0.285714	0.714286	0.333333	0.666667	1	0
1	21543227	rs332696988	INTRON		T	C			0.951613	0.0483871	1	0	1	0	0.833333	0.166667	0.357143	0.642857	0.333333	0.666667	1	0
1	21543276	rs344847253	INTRON		T	G			0.935484	0.0645161	1	0	1	0	0.833333	0.166667	0.357143	0.642857	0.333333	0.666667	1	0
1	21543334	rs324202207	INTRON		C	T			0.951613	0.0483871	1	0	1	0	0.833333	0.166667	0.214286	0.785714	0.333333	0.666667	1	0
1	21543393	rs333903092	INTRON		A	G			0.919355	0.0806452	1	0	1	0	0.833333	0.166667	0.142857	0.857143	0.416667	0.583333	1	0
1	21543410	rs328684311	INTRON		A	G			0.919355	0.0806452	1	0	1	0	0.833333	0.166667	0.214286	0.785714	0.5	0.5	1	0
1	21543415	rs334326692	INTRON		T	A			1	0	1	0	1	0	1	0	1	0	1	0	1	0
1	21543567	-	INTRON		C	T			1	0	1	0	1	0	1	0	0.928571	0.0714286	1	0	1	0
1	21543687	rs343193345	INTRON		C	T			0.919355	0.0806452	1	0	1	0	0.833333	0.166667	0.642857	0.357143	0.583333	0.416667	1	0
1	21543705	rs325189730	INTRON		C	T			0.951613	0.0483871	1	0	1	0	1	0	1	0	1	0	1	0
1	21543767	rs338821181	INTRON		C	A			0.870968	0.129032	1	0	1	0	0.833333	0.166667	0.285714	0.714286	0.5	0.5	1	0
1	21543793	rs320179762	INTRON		T	C			0.854839	0.145161	1	0	1	0	0.833333	0.166667	0.571429	0.428571	0.583333	0.416667	1	0
1	21543805	rs326853757	INTRON		G	A			0.935484	0.0645161	1	0	1	0	1	0	0.928571	0.0714286	0.833333	0.166667	1	0
1	21543809	rs336789510	INTRON		C	T			0.951613	0.0483871	1	0	1	0	1	0	0.928571	0.0714286	0.833333	0.166667	1	0
1	21543825	rs320987919	INTRON		G	A			1	0	1	0	1	0	1	0	1	0	1	0	1	0
1	21543838	rs330863609	INTRON		C	T			0.967742	0.0322581	1	0	1	0	1	0	1	0	0.833333	0.166667	1	0
1	21543961	rs339154893	INTRON		G	A			0.903226	0.0967742	1	0	1	0	0.833333	0.166667	0.642857	0.357143	0.666667	0.333333	1	0
1	21543969	-	INTRON		C	T			0.919355	0.0806452	1	0	1	0	0.833333	0.166667	0.642857	0.357143	0.666667	0.333333	1	0
1	21543970	-	INTRON		A	G			0.919355	0.0806452	1	0	1	0	0.833333	0.166667	0.642857	0.357143	0.666667	0.333333	1	0
1	21544011	rs319638252	INTRON		C	A			1	0	1	0	1	0	1	0	0.785714	0.214286	1	0	1	0
1	21544024	rs329079320	INTRON		G	A			1	0	1	0	1	0	1	0	0.785714	0.214286	1	0	1	0
1	21544035	rs344888693	INTRON		T	C			1	0	1	0	1	0	1	0	0.785714	0.214286	1	0	1	0
1	21544037	-	INTRON		T	C			1	0	0.875	0	1	0	1	0	0.785714	0.214286	1	0	1	0
1	21544067	rs333797689	INTRON		C	T			0.951613	0.0483871	1	0	1	0	1	0	0.714286	0.285714	0.916667	0.0833333	1	0
1	21544087	rs339529346	INTRON		T	C			0.967742	0.0322581	1	0	1	0	1	0	1	0	1	0	1	0
1	21544112	rs325003169	INTRON		G	T			0.903226	0.0967742	1	0	1	0	0.833333	0.166667	0.857143	0.142857	0.666667	0.333333	1	0
1	21544125	rs334658170	INTRON		T	C			0.967742	0.0322581	1	0	1	0	1	0	0.571429	0.428571	0.833333	0.166667	1	0
1	21544139	rs343036194	INTRON		A	T			0.870968	0.129032	1	0	1	0	0.833333	0.166667	0.214286	0.785714	0.416667	0.583333	1	0
1	21544172	-	INTRON		G	A			1	0	1	0	1	0	1	0	1	0	1	0	0.9375	0.0625
1	21544407	rs325673050	INTRON		C	T			1	0	1	0	1	0	1	0	1	0	1	0	1	0
1	21544417	rs335562550	INTRON		G	C			0.919355	0.0806452	1	0	1	0	0.833333	0.166667	0.928571	0.0714286	0.75	0.25	1	0
1	21544438	rs344568173	INTRON		C	T			0.935484	0.0645161	1	0	1	0	0.833333	0.166667	0.785714	0.214286	0.75	0.25	1	0
1	21544675	rs326787038	INTRON		T	C			0.935484	0.0645161	1	0	1	0	1	0	0.642857	0.357143	0.75	0.25	1	0
1	21544788	rs321239801	INTRON		C	G			0.854839	0.145161	1	0	1	0	0.833333	0.166667	0.285714	0.714286	0.416667	0.583333	1	0
1	21544814	rs327184159	INTRON		A	G			0.854839	0.145161	1	0	1	0	0.833333	0.166667	0.357143	0.642857	0.416667	0.583333	1	0
1	21544826	-	INTRON		G	T			0.935484	0.0645161	0.875	0	1	0	0.833333	0.166667	0.428571	0.571429	0.416667	0.583333	1	0
1	21545012	rs318566378	INTRON		T	C			0.854839	0.145161	1	0	1	0	0.833333	0.166667	0.428571	0.571429	0.333333	0.666667	1	0
1	21545245	-	INTRON		A	G			1	0	1	0	1	0	1	0	0.928571	0.0714286	1	0	1	0
1	21545259	rs341399523	INTRON		T	G			0.854839	0.145161	1	0	1	0	0.833333	0.166667	0.5	0.5	0.583333	0.416667	1	0
1	21545297	rs320532903	INTRON		C	T			0.983871	0.016129	1	0	1	0	1	0	0.571429	0.428571	0.5	0.5	1	0
1	21545307	rs330101350	INTRON		C	T			0.951613	0.0483871	1	0	1	0	0.833333	0.166667	0.642857	0.357143	0.75	0.25	1	0
1	21545316	-	INTRON		T	C			1	0	1	0	1	0	1	0	1	0	0.916667	0.0833333	1	0
1	21545320	rs338592872	INTRON		A	C			1	0	1	0	1	0	1	0	0.857143	0.142857	0.916667	0.0833333	1	0
1	21545353	rs325049947	INTRON		T	C			0.919355	0.0806452	1	0	1	0	0.833333	0.166667	0.428571	0.571429	0.583333	0.416667	1	0
1	21545426	rs330987112	INTRON		T	C			1	0	1	0	1	0	1	0	0.714286	0.285714	0.916667	0.0833333	1	0
1	21545529	rs340372646	INTRON		C	T			0.903226	0.0967742	1	0	1	0	0.833333	0.166667	0.928571	0.0714286	0.916667	0.0833333	1	0
1	21545668	rs322768932	INTRON		T	C			0.903226	0.0967742	1	0	1	0	0.833333	0.166667	0.142857	0.857143	0.166667	0.833333	1	0
1	21545677	-	INTRON		T	C			1	0	1	0	1	0	1	0	0.928571	0.0714286	1	0	1	0
1	21545692	-	INTRON		C	T			0.983871	0.016129	1	0	1	0	1	0	1	0	1	0	1	0
1	21545724	-	INTRON		G	A			1	0	1	0	1	0	1	0	1	0	1	0	1	0
1	21545787	rs336357700	INTRON		G	A			1	0	1	0	1	0	1	0	0.785714	0.214286	1	0	1	0
1	21545804	rs344606047	INTRON		G	T			0.903226	0.0967742	1	0	1	0	1	0	0.5	0.5	0.583333	0.416667	1	0
1	21545920	rs322809620	INTRON		T	G			0.903226	0.0967742	1	0	1	0	0.833333	0.166667	0.5	0.5	0.416667	0.583333	1	0
1	21546471	-	INTRON		G	A			1	0	1	0	1	0	1	0	0.857143	0.142857	0.916667	0.0833333	1	0
1	21546669	-	INTRON		C	G			1	0	1	0	1	0	1	0	0.928571	0.0714286	1	0	1	0
1	21546675	rs332376230	INTRON		T	C			1	0	1	0	1	0	1	0	0.857143	0.142857	0.916667	0.0833333	1	0
1	21546773	-	INTRON		T	C			0.919355	0.0806452	0.875	0	1	0	0.833333	0.166667	0.428571	0.571429	0.25	0.75	1	0
1	21546893	rs327198849	INTRON		T	G			1	0	1	0	1	0	1	0	1	0	0.833333	0.166667	1	0
1	21546904	rs336106506	INTRON		C	T			0.887097	0.112903	1	0	1	0	0.833333	0.166667	0.428571	0.571429	0.583333	0.416667	1	0
1	21546906	rs342477083	INTRON		A	C			0.887097	0.112903	1	0	1	0	0.833333	0.166667	0.5	0.5	0.416667	0.583333	1	0
1	21546916	rs328160433	INTRON		T	A			1	0	1	0	1	0	1	0	0.714286	0.285714	0.666667	0.333333	1	0
1	21546955	-	INTRON		T	A			1	0	1	0	1	0	1	0	1	0	1	0	0.9375	0.0625
1	21547198	rs340428418	INTRON		C	T			0.903226	0.0967742	1	0	1	0	0.833333	0.166667	0.571429	0.428571	0.166667	0.833333	1	0
1	21547217	rs320581312	INTRON		G	C			0.854839	0.145161	1	0	1	0	0.833333	0.166667	0.357143	0.642857	0	1	1	0
1	21547218	rs329917708	INTRON		T	C			1	0	1	0	1	0	1	0	1	0	0.833333	0.166667	1	0
1	21547335	-	INTRON		G	A			1	0	1	0	1	0	1	0	1	0	0.916667	0.0833333	1	0
1	21547400	-	INTRON		G	C			1	0	1	0	1	0	1	0	0.714286	0.285714	0.916667	0.0833333	1	0
1	21547402	rs321262325	INTRON		C	A			0.887097	0.112903	1	0	1	0	0.833333	0.166667	0.428571	0.571429	0.416667	0.583333	1	0
1	21547431	-	INTRON		C	T			0.919355	0.0806452	1	0	1	0	0.833333	0.166667	0.5	0.5	0.583333	0.416667	1	0
1	21547432	-	INTRON		A	G			0.919355	0.0806452	1	0	1	0	0.833333	0.166667	0.5	0.5	0.583333	0.416667	1	0
1	21547525	rs331018628	INTRON		G	T			0.951613	0.0483871	1	0	1	0	1	0	1	0	1	0	1	0
1	21547582	rs339498874	INTRON		A	G			1	0	1	0	1	0	1	0	0.928571	0.0714286	1	0	1	0
1	21547655	rs322595111	INTRON		A	G			0.935484	0.0645161	1	0	1	0	0.833333	0.166667	0.428571	0.571429	0.416667	0.583333	1	0
1	21547696	rs333035464	INTRON		A	G			0.935484	0.0645161	1	0	1	0	0.833333	0.166667	0.428571	0.571429	0.416667	0.583333	1	0
1	21547758	-	INTRON		T	C			0.919355	0.0806452	0.875	0	1	0	0.833333	0.166667	0.428571	0.571429	0.25	0.75	1	0
1	21547829	-	INTRON		G	C			1	0	1	0	1	0	1	0	0.928571	0.0714286	0.833333	0.0833333	1	0
1	21547911	rs332051363	INTRON		C	T			0.903226	0.0967742	1	0	1	0	0.833333	0.166667	0.571429	0.428571	0.333333	0.666667	1	0
1	21547934	rs345046416	INTRON		A	G			0.951613	0.0483871	1	0	1	0	0.833333	0.166667	0.428571	0.571429	0.25	0.75	1	0
1	21547959	rs323685461	INTRON		G	A			0.903226	0.0967742	1	0	1	0	0.833333	0.166667	0.5	0.5	0.25	0.75	1	0
1	21547979	rs333160486	INTRON		T	C			0.887097	0.112903	1	0	1	0	0.833333	0.166667	0.5	0.5	0.416667	0.583333	1	0
1	21548153	rs345298498	INTRON		G	A			1	0	1	0	1	0	1	0	0.785714	0.214286	1	0	1	0
1	21548224	rs327977777	INTRON		A	C			1	0	1	0	1	0	1	0	0.785714	0.214286	1	0	1	0
1	21548259	-	INTRON		G	A			1	0	1	0	1	0	1	0	1	0	0.916667	0.0833333	1	0
1	21548266	-	INTRON		C	G			1	0	1	0	1	0	1	0	1	0	0.916667	0.0833333	1	0
1	21548290	-	INTRON		C	T			1	0	1	0	1	0	1	0	1	0	0.916667	0.0833333	1	0
1	21548428	rs340463563	INTRON		A	C			0.935484	0.0645161	1	0	1	0	0.833333	0.166667	0.571429	0.428571	0.833333	0.166667	1	0
1	21548523	rs345838189	INTRON		T	C			1	0	1	0	1	0	1	0	0.857143	0.142857	0.916667	0.0833333	1	0
1	21548525	rs326529070	INTRON		G	A			0.919355	0.0806452	1	0	1	0	0.833333	0.166667	0.928571	0.0714286	1	0	1	0
1	21548648	rs335639058	INTRON		A	G			0.790323	0.209677	1	0	0.214286	0.785714	0.5	0.5	0.214286	0.785714	0.666667	0.333333	0.6875	0.3125
1	21548738	rs321420681	INTRON		T	C			1	0	1	0	1	0	1	0	1	0	1	0	0.9375	0.0625
1	21548821	-	INTRON		C	G			1	0	1	0	1	0	1	0	0.928571	0.0714286	1	0	1	0
1	21548921	rs336888569	INTRON		G	A			0.887097	0.112903	1	0	1	0	0.833333	0.166667	0.857143	0.142857	0.833333	0.166667	1	0
1	21549069	rs319004165	INTRON		G	T			0.919355	0.0806452	1	0	1	0	0.666667	0.333333	0.928571	0.0714286	0.916667	0.0833333	1	0
1	21549196	rs332860610	INTRON		T	A			0.903226	0.0967742	1	0	1	0	0.833333	0.166667	1	0	0.916667	0.0833333	1	0
1	21549278	-	INTRON		C	T			1	0	1	0	1	0	1	0	1	0	0.916667	0.0833333	0.9375	0.0625
1	21549387	-	INTRON		T	A			0.951613	0.0483871	0.875	0	1	0	0.833333	0.166667	1	0	1	0	1	0
1	21549414	rs319931554	INTRON		T	A			0.951613	0.0483871	1	0	1	0	0.833333	0.166667	1	0	1	0	1	0
1	21549482	rs329475551	INTRON		C	A			1	0	1	0	1	0	1	0	1	0	1	0	0.9375	0.0625
1	21549495	rs340478104	INTRON		A	G			1	0	1	0	1	0	1	0	0.785714	0.214286	1	0	1	0
1	21549496	rs323495318	INTRON		T	C			0.967742	0.0322581	1	0	1	0	0.833333	0.166667	0.928571	0.0714286	1	0	1	0
1	21549503	rs333059143	INTRON		A	G			0.983871	0.016129	1	0	1	0	1	0	0.214286	0.785714	0.333333	0.666667	1	0
1	21549508	rs341854705	INTRON		A	T			1	0	1	0	1	0	1	0	1	0	0.833333	0.166667	1	0
1	21549525	rs324571284	INTRON		A	G			0.967742	0.0322581	1	0	1	0	0.833333	0.166667	0.928571	0.0714286	1	0	1	0
1	21549535	-	INTRON		C	T			0.983871	0.016129	1	0	1	0	0.833333	0.166667	1	0	1	0	1	0
1	21549600	rs334511665	INTRON		C	T			0.983871	0.016129	1	0	1	0	0.833333	0.166667	0.928571	0.0714286	0.75	0.25	1	0
1	21549657	rs345821292	INTRON		T	G			0.967742	0.0322581	1	0	1	0	0.833333	0.166667	0.928571	0.0714286	0.75	0.25	1	0
1	21549677	rs325589863	INTRON		T	G			0.935484	0.0645161	1	0	1	0	0.833333	0.166667	0.928571	0.0714286	0.666667	0.333333	1	0
1	21549723	rs335034566	INTRON		A	C			1	0	1	0	1	0	1	0	1	0	0.833333	0.166667	1	0
1	21549766	-	INTRON		T	C			1	0	1	0	1	0	1	0	1	0	0.916667	0.0833333	1	0
1	21549853	rs344555882	INTRON		G	A			1	0	1	0	1	0	1	0	0.785714	0.214286	0.916667	0.0833333	1	0
1	21549983	-	INTRON		G	A			1	0	1	0	1	0	1	0	1	0	0.916667	0.0833333	1	0
1	21550027	-	INTRON		T	G			1	0	1	0	0.714286	0.285714	1	0	1	0	1	0	1	0
1	21550166	rs337734814	INTRON		G	A			1	0	1	0	1	0	1	0	0.928571	0.0714286	0.833333	0.166667	1	0
1	21550230	-	INTRON		G	T			1	0	1	0	1	0	1	0	0.785714	0	0.916667	0	1	0
1	21550282	rs329163647	INTRON		T	C			0.903226	0.0967742	1	0	1	0	0.833333	0.166667	0.857143	0.142857	0.916667	0.0833333	1	0
1	21550337	rs338579092	INTRON		A	G			0.919355	0.0806452	1	0	1	0	0.833333	0.166667	0.357143	0.642857	0.833333	0.166667	1	0
1	21550376	-	INTRON		C	T			1	0	1	0	1	0	1	0	1	0	1	0	1	0
1	21550408	-	INTRON		G	A			1	0	1	0	1	0	1	0	0.928571	0.0714286	1	0	1	0
1	21550438	-	INTRON		G	A			1	0	1	0	1	0	1	0	0.928571	0.0714286	1	0	1	0
1	21550474	rs329486879	INTRON		G	A			0.903226	0.0967742	1	0	1	0	0.833333	0.166667	0.785714	0.214286	0.833333	0.166667	1	0
1	21550496	rs342115741	INTRON		A	T			0.919355	0.0806452	1	0	1	0	0.833333	0.166667	0.857143	0.142857	0.666667	0.333333	1	0
1	21550512	rs320024316	INTRON		G	T			0.919355	0.0806452	1	0	1	0	0.833333	0.166667	0.928571	0.0714286	0.75	0.25	1	0
1	21550528	-	INTRON		C	G			0.967742	0.0322581	1	0	1	0	1	0	1	0	0.833333	0	1	0
1	21550541	-	INTRON		C	G			0.967742	0.0322581	1	0	1	0	1	0	1	0	1	0	1	0
1	21550563	-	INTRON		G	A			1	0	1	0	1	0	1	0	0.857143	0.142857	0.833333	0.166667	1	0
1	21550572	-	INTRON		G	A			1	0	1	0	1	0	1	0	0.928571	0.0714286	1	0	1	0
1	21550925	-	INTRON		C	T			1	0	1	0	1	0	1	0	0.857143	0.142857	1	0	1	0
1	21551000	rs329544765	INTRON		A	G			0.951613	0.0483871	1	0	1	0	1	0	0.785714	0.214286	0.5	0.5	1	0
1	21551155	-	INTRON		G	T			1	0	1	0	1	0	1	0	0.928571	0.0714286	1	0	1	0
1	21551200	rs341895524	INTRON		G	A			1	0	1	0	1	0	1	0	0.785714	0.214286	0.833333	0.166667	1	0
1	21551226	rs324517403	INTRON		C	T			1	0	1	0	1	0	1	0	0.785714	0.214286	0.916667	0.0833333	1	0
1	21551327	rs334422452	INTRON		T	C			1	0	1	0	1	0	1	0	0.928571	0.0714286	0.666667	0.333333	1	0
1	21551329	rs342867328	INTRON		G	A			1	0	1	0	1	0	1	0	0.785714	0.214286	0.333333	0.666667	1	0
1	21551354	-	INTRON		C	T			1	0	1	0	1	0	1	0	0.928571	0.0714286	1	0	1	0
1	21551359	rs322033811	INTRON		A	G			1	0	1	0	1	0	1	0	0.714286	0.285714	0.666667	0.333333	1	0
1	21551401	rs334751734	INTRON		A	T			1	0	1	0	1	0	1	0	0.857143	0.142857	0.75	0.25	1	0
1	21551460	-	INTRON		C	A			0.967742	0.0322581	1	0	1	0	0.833333	0.166667	0.714286	0.285714	1	0	1	0
1	21551678	-	INTRON		A	G			1	0	1	0	1	0	1	0	1	0	0.833333	0.166667	1	0
1	21551681	rs344351138	INTRON		G	T			1	0	1	0	1	0	1	0	0.714286	0.285714	0.833333	0.166667	1	0
1	21551698	rs327437483	INTRON		T	C			0.903226	0.0967742	1	0	1	0	0.833333	0.166667	0.357143	0.642857	0.5	0.5	1	0
1	21551721	-	INTRON		C	T			1	0	0.875	0.125	1	0	1	0	1	0	1	0	1	0
1	21551741	rs334320299	INTRON		G	T			0.951613	0.0483871	1	0	1	0	1	0	1	0	0.916667	0.0833333	1	0
1	21551775	-	INTRON		C	T			1	0	0.875	0	1	0	1	0	0.714286	0.285714	0.583333	0.416667	1	0
1	21551776	rs329060162	INTRON		A	G			1	0	1	0	1	0	1	0	1	0	0.75	0.25	1	0
1	21551814	rs338440005	INTRON		A	G			1	0	1	0	1	0	1	0	0.785714	0.214286	0.916667	0.0833333	1	0
1	21551830	-	INTRON		G	A			1	0	1	0	1	0	1	0	0.928571	0.0714286	1	0	1	0
1	21551850	rs342988172	INTRON		T	C			0.887097	0.112903	1	0	1	0	0.666667	0.333333	0.357143	0.642857	0.416667	0.583333	1	0
1	21551954	rs325900174	INTRON		G	C			0.919355	0.0806452	1	0	1	0	0.833333	0.166667	0.214286	0.785714	0.583333	0.416667	1	0
1	21551958	rs338021660	INTRON		G	A			0.967742	0.0322581	1	0	1	0	1	0	1	0	0.916667	0.0833333	1	0
1	21551960	rs320817869	INTRON		C	T			1	0	1	0	1	0	1	0	1	0	0.833333	0.166667	1	0
1	21551975	rs330286524	INTRON		C	T			1	0	1	0	1	0	1	0	0.714286	0.285714	1	0	1	0
1	21551999	rs336900048	INTRON		A	G			1	0	1	0	1	0	1	0	0.714286	0.285714	0.916667	0.0833333	1	0
1	21552009	-	INTRON		A	C			1	0	0.75	0.25	0.964286	0.0357143	1	0	1	0	1	0	1	0
1	21552019	rs320989842	INTRON		C	T			0.983871	0.016129	1	0	0.75	0.25	1	0	1	0	1	0	1	0
1	21552072	rs330551788	INTRON		A	G			0.919355	0.0806452	1	0	1	0	0.833333	0.166667	0.214286	0.785714	0.5	0.5	1	0
1	21552099	rs342713293	INTRON		G	A			1	0	0.875	0.125	1	0	1	0	0.714286	0.285714	0.916667	0.0833333	1	0
1	21552401	rs321953406	INTRON		T	G			1	0	1	0	1	0	1	0	0.928571	0.0714286	1	0	1	0
1	21552488	rs331546337	INTRON		T	C			0.919355	0.0806452	0.875	0.125	1	0	0.833333	0.166667	0.571429	0.428571	0.833333	0.166667	1	0
1	21552501	rs339914799	INTRON		C	T			1	0	1	0	1	0	1	0	0.785714	0.214286	1	0	1	0
1	21552505	rs323031424	INTRON		G	A			0.903226	0.0967742	1	0	1	0	0.833333	0.166667	0.5	0.5	0.75	0.25	1	0
1	21552541	rs333413211	INTRON		A	G			1	0	1	0	1	0	1	0	0.928571	0.0714286	1	0	1	0
1	21552577	-	INTRON		A	G			1	0	1	0	1	0	1	0	1	0	1	0	1	0
1	21552607	rs343313349	INTRON		C	T			0.887097	0.112903	1	0	1	0	0.833333	0.166667	0.5	0.5	0.75	0.25	1	0
1	21552757	rs325187761	INTRON		G	C			1	0	1	0	1	0	1	0	1	0	0.916667	0.0833333	1	0
1	21552908	rs335310686	INTRON		C	T			0.887097	0.112903	1	0	1	0	0.833333	0.166667	0.5	0.5	0.75	0.25	1	0
1	21552957	-	INTRON		T	C			1	0	1	0	1	0	1	0	0.928571	0.0714286	1	0	1	0
1	21553154	-	INTRON		G	T			1	0	1	0	0.964286	0.0357143	1	0	1	0	1	0	1	0
1	21553157	-	INTRON		C	T			1	0	1	0	1	0	1	0	1	0	0.916667	0.0833333	1	0
1	21553275	rs343679994	INTRON		A	G			1	0	1	0	1	0	1	0	1	0	0.833333	0.166667	1	0
1	21553312	-	INTRON		T	C			1	0	1	0	1	0	1	0	1	0	0.833333	0.166667	1	0
1	21553343	rs325870153	INTRON		C	T			1	0	1	0	1	0	1	0	0.785714	0.214286	0.833333	0.166667	1	0
1	21553568	-	INTRON		A	G			0.967742	0.0322581	1	0	1	0	1	0	0.5	0.5	0.75	0.25	1	0
1	21553576	rs338694967	INTRON		T	C			0.983871	0.016129	1	0	1	0	1	0	0.5	0.5	0.916667	0.0833333	1	0
1	21553582	rs343850067	INTRON		G	A			0.951613	0.0483871	1	0	1	0	1	0	0.428571	0.571429	0.75	0.25	1	0
1	21553671	rs326829305	INTRON		T	A			0.951613	0.0483871	1	0	1	0	1	0	0.357143	0.642857	0.75	0.25	1	0
1	21553691	rs338197768	INTRON		A	G			0.951613	0.0483871	1	0	1	0	1	0	0.428571	0.571429	0.666667	0.333333	1	0
1	21553804	-	INTRON		G	A			0.983871	0.016129	1	0	1	0	1	0	1	0	1	0	1	0
1	21553828	rs336067433	INTRON		A	G			0.951613	0.0483871	1	0	1	0	1	0	1	0	0.666667	0.333333	1	0
1	21553848	-	INTRON		T	C			1	0	1	0	1	0	1	0	0.928571	0.0714286	1	0	1	0
1	21554005	rs318360024	INTRON		G	C			0.951613	0.0483871	1	0	1	0	1	0	0.857143	0.142857	0.833333	0.166667	1	0
1	21554026	rs331359202	INTRON		T	C			0.935484	0.0645161	1	0	1	0	1	0	0.785714	0.214286	0.666667	0.333333	1	0
1	21554097	rs340760171	INTRON		G	A			0.951613	0.0483871	1	0	1	0	1	0	0.785714	0.214286	0.666667	0.333333	1	0
1	21554106	rs323062098	INTRON		A	C			0.951613	0.0483871	1	0	1	0	1	0	0.785714	0.214286	0.666667	0.333333	1	0
1	21554130	rs329790442	INTRON		G	A			0.951613	0.0483871	1	0	1	0	1	0	0.785714	0.214286	0.666667	0.333333	1	0
1	21554383	rs342288403	INTRON		T	C			0.967742	0.0322581	1	0	1	0	1	0	0.714286	0.285714	0.5	0.5	1	0
1	21554398	rs325231446	INTRON		A	C			0.967742	0.0322581	1	0	1	0	1	0	0.714286	0.285714	0.666667	0.333333	1	0
1	21554411	-	INTRON		A	G			1	0	1	0	1	0	1	0	1	0	0.916667	0.0833333	1	0
1	21554418	-	INTRON		C	T			0.967742	0.0322581	1	0	1	0	1	0	0.785714	0.214286	0.75	0.25	1	0
1	21554421	-	INTRON		A	G			0.967742	0.0322581	1	0	1	0	1	0	0.714286	0.285714	0.75	0.25	1	0
1	21554436	rs335145752	INTRON		G	C			0.951613	0.0483871	1	0	1	0	1	0	1	0	0.833333	0.166667	1	0
1	21554464	rs342712841	INTRON		A	G			0.951613	0.0483871	1	0	1	0	1	0	1	0	0.833333	0.166667	1	0
1	21554491	-	INTRON		G	A			1	0	0.875	0	1	0	1	0	1	0	0.833333	0.166667	1	0
1	21554515	rs344771531	INTRON		T	A			1	0	1	0	1	0	1	0	0.714286	0.285714	0.833333	0.166667	1	0
1	21554595	rs326646191	INTRON		T	C			0.919355	0.0806452	1	0	1	0	0.833333	0.166667	0.928571	0.0714286	1	0	1	0
1	21554604	-	INTRON		G	A			1	0	1	0	1	0	1	0	1	0	1	0	1	0
1	21554607	rs332917742	INTRON		G	A			0.967742	0.0322581	1	0	1	0	1	0	1	0	0.833333	0.166667	1	0
1	21554668	rs346390709	INTRON		A	G			0.870968	0.129032	1	0	1	0	0.833333	0.166667	0.714286	0.285714	0.833333	0.166667	1	0
1	21554679	-	INTRON		G	A			1	0	1	0	1	0	1	0	0.928571	0.0714286	0.916667	0.0833333	1	0
1	21554712	rs326910484	INTRON		T	C			0.951613	0.0483871	1	0	1	0	1	0	0.785714	0.214286	0.833333	0.166667	1	0
1	21554744	rs336449778	INTRON		G	A			1	0	1	0	1	0	1	0	1	0	0.833333	0.166667	1	0
1	21554801	-	INTRON		G	A			1	0	0.875	0	1	0	1	0	0.928571	0.0714286	1	0	1	0
1	21554913	-	INTRON		G	A			1	0	1	0	1	0	1	0	0.857143	0.142857	0.916667	0.0833333	1	0
1	21554936	rs318282730	INTRON		T	G			0.887097	0.112903	0.875	0.125	1	0	0.833333	0.166667	0.714286	0.285714	0.75	0.25	1	0
1	21554953	rs328015068	INTRON		T	A			1	0	1	0	1	0	1	0	1	0	1	0	0.8125	0.1875
1	21554968	-	INTRON		C	T			1	0	0.875	0.125	1	0	1	0	1	0	1	0	1	0
1	21555067	-	INTRON		G	A			1	0	1	0	1	0	1	0	1	0	0.916667	0.0833333	1	0
1	21555157	rs336680018	INTRON		C	T			0.935484	0.0645161	1	0	1	0	0.833333	0.166667	0.928571	0.0714286	1	0	1	0
1	21555245	rs319443797	INTRON		G	A			0.935484	0.0645161	1	0	1	0	0.833333	0.166667	0.928571	0.0714286	1	0	1	0
1	21555282	-	INTRON		A	C			0.983871	0.016129	1	0	1	0	0.833333	0.166667	0.857143	0.142857	1	0	1	0
1	21555317	-	INTRON		A	G			1	0	1	0	1	0	1	0	1	0	0.833333	0.166667	1	0
1	21555330	rs329598353	INTRON		G	A			1	0	1	0	1	0	1	0	0.857143	0.142857	1	0	1	0
1	21555378	rs342336622	INTRON		T	G			0.951613	0.0483871	1	0	1	0	0.833333	0.166667	0.714286	0.285714	0.75	0.25	1	0
1	21555538	-	INTRON		A	C			1	0	1	0	1	0	1	0	0.857143	0.142857	1	0	1	0
1	21555652	rs320485450	INTRON		G	A			1	0	1	0	1	0	1	0	1	0	0.833333	0.166667	1	0
1	21555654	-	INTRON		G	T			0.983871	0.016129	1	0	1	0	1	0	1	0	1	0	1	0
1	21555673	rs329860087	INTRON		C	T			0.870968	0.129032	1	0	1	0	0.833333	0.166667	0.714286	0.285714	0.833333	0.166667	1	0
1	21555701	rs340122854	INTRON		G	A			0.919355	0.0806452	0.875	0.125	1	0	0.833333	0.166667	0.928571	0.0714286	1	0	1	0
1	21555749	rs322149902	INTRON		T	A			0.951613	0.0483871	1	0	1	0	1	0	0.785714	0.214286	0.833333	0.166667	1	0
1	21555769	rs335270646	INTRON		C	T			0.935484	0.0645161	1	0	1	0	0.833333	0.166667	0.928571	0.0714286	1	0	1	0
1	21555845	rs340080870	INTRON		T	C			0.887097	0.112903	1	0	1	0	1	0	0.714286	0.285714	0.75	0.25	1	0
1	21555906	rs323313276	INTRON		C	T			0.870968	0.129032	1	0	1	0	0.833333	0.166667	0.857143	0.142857	0.833333	0.166667	1	0
1	21555937	rs332725389	INTRON		A	T			0.483871	0.516129	1	0	0.178571	0.821429	0.166667	0.833333	0.428571	0.571429	0.5	0.5	0.4375	0.5625
1	21556013	-	INTRON		A	G			1	0	1	0	1	0	1	0	0.857143	0.142857	0.75	0.25	1	0
1	21556069	rs346372786	INTRON		A	C			0.919355	0.0806452	1	0	1	0	0.833333	0.166667	0.928571	0.0714286	1	0	1	0
1	21556081	rs327722483	INTRON		A	T			0.951613	0.0483871	1	0	1	0	1	0	0.928571	0.0714286	0.833333	0.166667	1	0
1	21556135	rs333587214	INTRON		G	A			0.870968	0.129032	1	0	1	0	0.833333	0.166667	0.857143	0.142857	0.833333	0.166667	1	0
1	21556159	rs342291395	INTRON		T	C			0.967742	0.0322581	1	0	1	0	1	0	0.928571	0.0714286	0.833333	0.166667	1	0
1	21556193	rs327823862	INTRON		C	T			0.951613	0.0483871	1	0	1	0	1	0	1	0	0.833333	0.166667	1	0
1	21556202	rs337354912	INTRON		G	A			0.951613	0.0483871	1	0	1	0	1	0	1	0	1	0	1	0
1	21556239	-	INTRON		G	T			1	0	0.875	0.125	0.857143	0.142857	1	0	1	0	1	0	1	0
1	21556338	-	INTRON		T	G			1	0	1	0	1	0	1	0	0.857143	0.142857	1	0	1	0
1	21556382	-	INTRON		C	T			1	0	0.875	0	1	0	1	0	1	0	0.833333	0.166667	1	0
1	21556387	-	INTRON		G	A			0.451613	0.548387	0.875	0	0.214286	0.785714	0.166667	0.833333	0	1	0.5	0.5	0.5625	0.4375
1	21556401	rs338929173	INTRON		A	T			0.967742	0.0322581	1	0	1	0	0.833333	0.166667	0.928571	0.0714286	1	0	1	0
1	21556645	rs329965941	INTRON		A	C			0.903226	0.0967742	1	0	1	0	0.833333	0.166667	0.857143	0.142857	0.833333	0.166667	1	0
1	21556692	rs338397628	INTRON		T	C			0.887097	0.112903	1	0	1	0	0.833333	0.166667	0.857143	0.142857	0.833333	0.166667	1	0
1	21556794	rs318765623	INTRON		T	C			0.564516	0.435484	1	0	0.357143	0.642857	0.333333	0.666667	0.857143	0.142857	1	0	0.4375	0.5625
1	21556796	-	INTRON		A	G			0.822581	0.177419	0.875	0	0.642857	0.357143	1	0	1	0	1	0	1	0
1	21556975	-	INTRON		G	T			1	0	1	0	1	0	1	0	1	0	1	0	0.9375	0.0625
1	21556991	rs344045394	INTRON		A	G			0.967742	0.0322581	1	0	1	0	1	0	0.928571	0.0714286	1	0	1	0
1	21557101	-	INTRON		C	T			0.983871	0.016129	0.875	0	1	0	1	0	1	0	1	0	1	0
1	21557144	rs323244901	INTRON		G	A			1	0	1	0	1	0	1	0	1	0	0.833333	0.166667	1	0
1	21557176	rs332653895	INTRON		C	A			0.935484	0.0645161	1	0	1	0	1	0	0.928571	0.0714286	1	0	1	0
1	21557287	rs344997396	INTRON		T	C			0.951613	0.0483871	1	0	1	0	1	0	0.928571	0.0714286	1	0	1	0
1	21557305	rs324148563	INTRON		T	C			0.951613	0.0483871	1	0	1	0	1	0	0.928571	0.0714286	1	0	1	0
1	21557446	rs333847984	INTRON		C	G			0.387097	0.612903	1	0	0.178571	0.821429	0.333333	0.666667	0.357143	0.642857	0.5	0.5	0.5625	0.4375
1	21557611	-	INTRON		C	G			1	0	1	0	1	0	1	0	1	0	0.916667	0.0833333	1	0
1	21557682	rs342088177	INTRON		T	G			0.483871	0.516129	1	0	0.178571	0.821429	0.333333	0.666667	0.357143	0.642857	0.416667	0.583333	0.4375	0.5625
1	21557709	rs324397302	INTRON		G	T			0.967742	0.0322581	1	0	1	0	1	0	0.928571	0.0714286	1	0	1	0
1	21557814	-	INTRON		G	T			0.983871	0.016129	1	0	1	0	1	0	1	0	1	0	1	0
1	21557995	rs333731814	INTRON		A	G			0.741935	0.258065	1	0	0.678571	0.321429	1	0	1	0	1	0	1	0
1	21558271	rs343685014	INTRON		C	T			0.983871	0.016129	1	0	1	0	1	0	0.928571	0.0714286	1	0	1	0
1	21558396	rs325816755	INTRON		C	T			1	0	1	0	1	0	1	0	0.714286	0.285714	0.916667	0.0833333	1	0
1	21558406	rs338788631	INTRON		C	T			0.774194	0.225806	1	0	0.678571	0.321429	1	0	1	0	1	0	1	0
1	21558498	-	INTRON		G	A			0.983871	0.016129	1	0	1	0	1	0	1	0	1	0	1	0
1	21558590	-	INTRON		A	G			1	0	1	0	1	0	1	0	0.928571	0.0714286	1	0	1	0
1	21558704	-	INTRON		C	T			1	0	1	0	1	0	1	0	1	0	1	0	0.9375	0.0625
1	21558825	rs344803046	INTRON		T	A			1	0	1	0	1	0	1	0	1	0	1	0	0.875	0.125
1	21558958	rs326325938	INTRON		T	C			0.387097	0.612903	1	0	0.107143	0.892857	0.166667	0.833333	0.428571	0.571429	0.416667	0.583333	0.4375	0.5625
1	21559047	rs335878066	INTRON		A	G			0.983871	0.016129	1	0	1	0	1	0	0.928571	0.0714286	0.75	0.25	1	0
1	21559145	rs321054617	INTRON		G	C			0.387097	0.612903	1	0	0.178571	0.821429	0.166667	0.833333	0.428571	0.571429	0.583333	0.416667	0.4375	0.5625
1	21559345	-	INTRON		G	A			1	0	0.875	0	1	0	1	0	1	0	0.916667	0.0833333	1	0
1	21559595	rs330828621	INTRON		G	A			0.435484	0.564516	1	0	0.178571	0.821429	0.166667	0.833333	0.357143	0.642857	0.5	0.5	0.5625	0.4375
1	21559736	-	INTRON		C	T			1	0	1	0	1	0	1	0	1	0	0.916667	0.0833333	1	0
1	21559822	-	INTRON		G	C			1	0	1	0	1	0	1	0	0.857143	0.142857	0.916667	0.0833333	1	0
1	21559851	-	INTRON		A	C			1	0	1	0	1	0	1	0	1	0	0.916667	0.0833333	1	0
1	21559921	rs340607477	INTRON		C	T			1	0	1	0	1	0	1	0	0.928571	0.0714286	0.833333	0.166667	1	0
1	21559925	rs319612782	INTRON		A	G			0.467742	0.532258	1	0	0.107143	0.892857	0.5	0.5	0.357143	0.642857	0.5	0.5	0.625	0.375
1	21560117	-	INTRON		T	G			1	0	1	0	1	0	1	0	0.928571	0.0714286	1	0	1	0
1	21560130	-	INTRON		A	T			1	0	1	0	1	0	1	0	0.928571	0.0714286	1	0	1	0
1	21560297	-	INTRON		T	C			1	0	1	0	1	0	1	0	1	0	1	0	0.875	0.125
1	21560461	rs344848761	INTRON		G	A			1	0	1	0	1	0	1	0	1	0	0.916667	0.0833333	1	0
1	21560496	rs324206728	INTRON		G	C			1	0	1	0	1	0	1	0	1	0	1	0	0.875	0.125
1	21560560	rs339482461	INTRON		G	A			0.951613	0.0483871	1	0	1	0	1	0	1	0	1	0	1	0
1	21560725	rs325159716	INTRON		A	G			0.790323	0.209677	0.75	0.25	0.5	0.5	0.833333	0.166667	0.928571	0.0714286	1	0	0.4375	0.5625
1	21560748	-	INTRON		T	C			1	0	1	0	1	0	1	0	1	0	0.916667	0.0833333	1	0
1	21560777	rs335488743	INTRON		A	C			0.725806	0.274194	0.625	0.375	0.535714	0.464286	0.666667	0.333333	0.571429	0.428571	0.75	0.25	0.4375	0.5625
1	21561093	-	INTRON		G	T			0.983871	0.016129	1	0	1	0	1	0	1	0	1	0	1	0
1	21561452	rs343728706	INTRON		G	A			0.983871	0.016129	1	0	1	0	1	0	0.928571	0.0714286	1	0	1	0
1	21561505	rs321885062	INTRON		T	C			1	0	1	0	1	0	1	0	1	0	1	0	1	0
1	21561800	-	INTRON		G	A			1	0	1	0	1	0	1	0	0.928571	0.0714286	1	0	1	0
1	21561999	rs335735901	INTRON		A	G			0.725806	0.274194	0.625	0.375	0.5	0.5	0.833333	0.166667	0.0714286	0.928571	0.25	0.75	0.5	0.5
1	21562163	rs343258013	INTRON		A	T			0.983871	0.016129	1	0	1	0	1	0	0.857143	0.142857	0.75	0.25	1	0
1	21562204	-	INTRON		G	A			1	0	1	0	1	0	1	0	0.857143	0.142857	1	0	1	0
1	21562574	rs326315159	INTRON		T	C			0.951613	0.0483871	1	0	1	0	1	0	0.928571	0.0714286	1	0	1	0
1	21562587	-	INTRON		T	C			1	0	1	0	1	0	1	0	1	0	1	0	1	0
1	21562662	rs335457692	INTRON		T	C			0.903226	0.0967742	0.5	0.5	0.892857	0.107143	1	0	1	0	1	0	0.875	0.125
1	21562769	rs327359385	INTRON		G	T			0.951613	0.0483871	1	0	1	0	1	0	0.928571	0.0714286	1	0	1	0
1	21562819	-	INTRON		C	T			1	0	1	0	1	0	1	0	1	0	1	0	1	0
1	21562864	rs339036868	INTRON		T	C			0.951613	0.0483871	1	0	1	0	1	0	0.714286	0.285714	1	0	1	0
1	21562885	rs319654857	INTRON		T	C			1	0	1	0	1	0	1	0	0.785714	0.214286	0.916667	0.0833333	1	0
1	21562887	-	INTRON		C	T			1	0	1	0	1	0	1	0	1	0	1	0	0.9375	0.0625
1	21563073	-	INTRON		G	T			1	0	0.875	0	0.964286	0.0357143	1	0	1	0	1	0	1	0
1	21563097	-	INTRON		G	A			1	0	1	0	1	0	1	0	1	0	1	0	0.9375	0.0625
1	21563105	rs329080293	INTRON		C	T			0.919355	0.0806452	1	0	1	0	0.833333	0.166667	0.928571	0.0714286	1	0	1	0
1	21563223	rs341463967	INTRON		C	T			0.983871	0.016129	1	0	1	0	1	0	1	0	0.75	0.25	1	0
1	21563292	rs320520626	INTRON		T	C			0.951613	0.0483871	1	0	1	0	0.833333	0.166667	0.928571	0.0714286	1	0	1	0
1	21563382	rs330151288	INTRON		T	C			1	0	1	0	1	0	1	0	1	0	0.916667	0.0833333	1	0
1	21563529	rs338741040	INTRON		A	T			0.935484	0.0645161	1	0	1	0	0.833333	0.166667	0.928571	0.0714286	1	0	1	0
1	21563561	-	INTRON		C	T			0.983871	0.016129	1	0	1	0	0.833333	0.166667	1	0	1	0	1	0
1	21563594	rs321624490	INTRON		A	C			1	0	1	0	1	0	1	0	0.928571	0.0714286	1	0	1	0
1	21563602	rs332096141	INTRON		T	C			0.983871	0.016129	1	0	0.928571	0.0714286	0.833333	0.166667	1	0	1	0	1	0
1	21563651	rs340989528	INTRON		G	C			0.983871	0.016129	1	0	1	0	1	0	1	0	0.833333	0.166667	1	0
1	21563674	rs321924364	INTRON		T	C			0.919355	0.0806452	1	0	1	0	0.833333	0.166667	0.642857	0.357143	0.75	0.25	1	0
1	21563775	rs335566105	INTRON		A	G			0.951613	0.0483871	1	0	1	0	0.833333	0.166667	0.928571	0.0714286	1	0	1	0
1	21563864	rs340466273	INTRON		G	T			0.903226	0.0967742	0.625	0.375	0.964286	0.0357143	1	0	1	0	1	0	1	0
1	21563905	rs322769671	INTRON		T	A			0.951613	0.0483871	1	0	1	0	0.833333	0.166667	1	0	1	0	1	0
1	21563939	rs332340208	INTRON		C	G			1	0	1	0	1	0	1	0	0.785714	0.214286	0.75	0.25	1	0
1	21563947	-	INTRON		A	G			0.951613	0.0483871	1	0	1	0	1	0	1	0	1	0	1	0
1	21564061	rs344331701	INTRON		T	A			0.870968	0.129032	1	0	1	0	0.833333	0.166667	0.714286	0.285714	0.666667	0.333333	1	0
1	21564091	rs327098374	INTRON		A	C			0.935484	0.0645161	1	0	1	0	0.833333	0.166667	1	0	1	0	1	0
1	21564119	rs333524105	INTRON		C	T			1	0	1	0	1	0	1	0	1	0	0.833333	0.166667	1	0
1	21564159	rs345322708	INTRON		C	G			0.935484	0.0645161	1	0	1	0	0.833333	0.166667	1	0	1	0	1	0
1	21564239	-	INTRON		G	T			0.983871	0.016129	1	0	1	0	1	0	1	0	1	0	1	0
1	21564290	-	INTRON		C	A			0.983871	0.016129	1	0	1	0	1	0	1	0	1	0	1	0
1	21564301	rs328119750	INTRON		C	G			1	0	1	0	1	0	1	0	1	0	1	0	1	0
1	21564361	rs341397735	INTRON		G	T			0.983871	0.016129	1	0	1	0	1	0	1	0	1	0	1	0
1	21564450	-	INTRON		G	T			1	0	1	0	1	0	1	0	0.857143	0.142857	1	0	1	0
1	21564714	rs326717502	INTRON		A	G			0.935484	0.0645161	1	0	1	0	0.833333	0.166667	1	0	1	0	1	0
1	21564808	rs336038868	INTRON		A	T			0.919355	0.0806452	1	0	1	0	0.833333	0.166667	0.928571	0.0714286	1	0	1	0
1	21564936	-	INTRON		G	T			1	0	1	0	1	0	1	0	1	0	0.833333	0.166667	1	0
1	21565076	rs321436669	INTRON		C	T			0.983871	0.016129	1	0	1	0	1	0	1	0	0.75	0.25	1	0
1	21565102	-	INTRON		A	G			1	0	1	0	1	0	1	0	0.928571	0.0714286	1	0	1	0
1	21565129	-	INTRON		A	G			1	0	1	0	1	0	1	0	0.928571	0.0714286	1	0	1	0
1	21565222	rs331900938	INTRON		T	C			0.983871	0.016129	1	0	1	0	1	0	0.785714	0.214286	0.75	0.25	1	0
1	21565401	rs341024464	INTRON		G	A			0.983871	0.016129	1	0	1	0	1	0	1	0	0.916667	0.0833333	1	0
1	21565545	-	INTRON		C	T			0.983871	0.016129	1	0	1	0	1	0	1	0	1	0	1	0
1	21565658	rs319146672	INTRON		G	A			0.887097	0.112903	1	0	1	0	0.833333	0.166667	0.357143	0.642857	0.666667	0.333333	1	0
1	21565746	rs332990621	INTRON		C	T			0.983871	0.016129	1	0	1	0	1	0	1	0	1	0	1	0
1	21565891	rs339671120	INTRON		A	G			0.919355	0.0806452	1	0	1	0	0.833333	0.166667	0.5	0.5	0.666667	0.333333	1	0
1	21565912	rs322660704	INTRON		C	T			0.935484	0.0645161	1	0	1	0	0.833333	0.166667	0.928571	0.0714286	1	0	1	0
1	21565943	rs332224940	INTRON		T	C			0.919355	0.0806452	1	0	1	0	0.833333	0.166667	0.571429	0.428571	0.666667	0.333333	1	0
1	21565989	-	INTRON		A	G			1	0	0.875	0	1	0	1	0	0.928571	0.0714286	1	0	1	0
1	21566023	-	INTRON		G	C			0.983871	0.016129	0.875	0	1	0	1	0	1	0	1	0	1	0
1	21566261	-	INTRON		T	C			1	0	1	0	0.964286	0.0357143	1	0	1	0	1	0	1	0
1	21566413	rs341458834	INTRON		T	C			0.967742	0.0322581	1	0	1	0	1	0	0.642857	0.357143	0.916667	0.0833333	1	0
1	21566450	rs323751425	INTRON		G	A			0.967742	0.0322581	1	0	1	0	1	0	0.714286	0.285714	0.916667	0.0833333	1	0
1	21566544	rs333420807	INTRON		A	G			0.919355	0.0806452	1	0	1	0	0.833333	0.166667	0.928571	0.0714286	1	0	1	0
1	21566557	rs345270240	INTRON		T	G			0.870968	0.129032	1	0	1	0	0.833333	0.166667	0.357143	0.642857	0.583333	0.416667	1	0
1	21566569	rs328158842	INTRON		A	G			1	0	1	0	1	0	1	0	0.714286	0.285714	0.833333	0.166667	1	0
1	21566582	rs334212611	INTRON		A	T			0.951613	0.0483871	1	0	1	0	1	0	0.642857	0.357143	0.833333	0.166667	1	0
1	21566600	rs343661784	INTRON		T	G			0.983871	0.016129	1	0	1	0	1	0	1	0	1	0	1	0
1	21566719	rs326492517	INTRON		A	G			0.903226	0.0967742	1	0	1	0	0.833333	0.166667	0.5	0.5	0.583333	0.416667	1	0
1	21566751	rs335692647	INTRON		G	T			0.919355	0.0806452	1	0	1	0	0.833333	0.166667	0.714286	0.285714	0.75	0.25	1	0
1	21566757	rs321477035	INTRON		G	A			0.887097	0.112903	1	0	1	0	0.833333	0.166667	0.571429	0.428571	0.666667	0.333333	1	0
1	21566810	rs328097858	INTRON		G	A			0.919355	0.0806452	1	0	1	0	0.833333	0.166667	0.714286	0.285714	0.833333	0.166667	1	0
1	21566826	rs337856831	INTRON		C	G			0.903226	0.0967742	1	0	1	0	1	0	0.5	0.5	0.916667	0.0833333	1	0
1	21566837	-	INTRON		A	C			0.967742	0.0322581	0.875	0.125	0.857143	0.142857	1	0	0.928571	0.0714286	1	0	1	0
1	21566852	-	INTRON		G	C			1	0	1	0	0.964286	0.0357143	1	0	1	0	1	0	1	0
1	21566929	rs81347096	INTRON		A	G			0.870968	0.129032	1	0	1	0	0.833333	0.166667	0.714286	0.285714	0.75	0.25	1	0
1	21566947	rs333033302	INTRON		G	A			0.903226	0.0967742	1	0	1	0	0.833333	0.166667	1	0	1	0	1	0
1	21566991	-	INTRON		T	C			1	0	1	0	1	0	1	0	0.928571	0.0714286	1	0	1	0
1	21567006	-	INTRON		T	C			1	0	1	0	1	0	1	0	0.857143	0.142857	1	0	1	0
1	21567212	rs337946815	INTRON		T	C			0.951613	0.0483871	1	0	1	0	1	0	0.928571	0.0714286	1	0	1	0
1	21567284	-	INTRON		T	C			1	0	1	0	1	0	1	0	1	0	1	0	0.9375	0.0625
1	21567367	rs319150619	INTRON		G	A			0.903226	0.0967742	1	0	1	0	0.833333	0.166667	0.571429	0.428571	0.75	0.25	1	0
1	21567407	rs340544152	INTRON		G	T			1	0	1	0	0.821429	0.178571	1	0	0.928571	0.0714286	1	0	1	0
1	21567412	rs323669958	INTRON		A	C			1	0	1	0	1	0	1	0	0.785714	0.214286	0.916667	0.0833333	1	0
1	21567654	rs342027492	INTRON		T	A			0.774194	0.225806	0.75	0.25	0.535714	0.464286	0.833333	0.166667	0.928571	0.0714286	1	0	0.375	0.625
1	21567759	rs324538602	INTRON		G	A			0.774194	0.225806	0.625	0.375	0.5	0.5	0.833333	0.166667	0.928571	0.0714286	1	0	0.375	0.625
1	21567781	rs333990070	INTRON		G	A			0.951613	0.0483871	1	0	1	0	1	0	0.571429	0.428571	0.75	0.25	1	0
1	21567791	rs323083355	INTRON		T	G			0.709677	0.290323	0.75	0.25	0.607143	0.392857	0.833333	0.166667	0.5	0.5	0.833333	0.166667	0.5625	0.4375
1	21567832	rs332698205	INTRON		C	T			0.741935	0.258065	0.75	0.25	0.571429	0.428571	0.833333	0.166667	0.428571	0.571429	0.833333	0.166667	0.375	0.625
1	21567844	-	INTRON		A	G			1	0	1	0	1	0	1	0	1	0	0.916667	0.0833333	1	0
1	21567936	rs345626471	INTRON		A	T			0.951613	0.0483871	0.625	0.375	0.535714	0.464286	0.833333	0.166667	1	0	1	0	0.8125	0.1875
1	21567987	rs328137925	INTRON		C	T			0.758065	0.241935	0.625	0.375	0.535714	0.464286	0.833333	0.166667	0.928571	0.0714286	1	0	0.4375	0.5625
1	21568057	rs337702459	INTRON		C	T			0.951613	0.0483871	1	0	1	0	1	0	0.928571	0.0714286	1	0	1	0
1	21568146	rs343511655	INTRON		C	T			0.983871	0.016129	1	0	1	0	1	0	1	0	1	0	1	0
1	21568248	rs328500426	INTRON		G	A			0.790323	0.209677	0.625	0.375	0.5	0.5	0.833333	0.166667	0.714286	0.285714	0.833333	0.166667	0.375	0.625
1	21568328	-	INTRON		A	G			1	0	1	0	1	0	1	0	0.857143	0.142857	1	0	1	0
1	21568386	rs337250152	INTRON		A	G			0.983871	0.016129	1	0	1	0	1	0	0.928571	0.0714286	0.75	0.25	1	0
1	21568491	rs319889280	INTRON		C	T			1	0	1	0	1	0	1	0	0.714286	0.285714	0.833333	0.166667	1	0
1	21568503	rs329444115	INTRON		G	C			0.870968	0.129032	0.375	0.625	0.892857	0.107143	1	0	1	0	1	0	0.875	0.125
1	21568511	-	INTRON		G	T			0.983871	0.016129	1	0	1	0	1	0	1	0	1	0	1	0
1	21568538	rs340972362	INTRON		C	G			0.983871	0.016129	1	0	1	0	1	0	1	0	1	0	1	0
1	21568558	rs320039835	INTRON		T	C			0.758065	0.241935	0.75	0.25	0.5	0.5	0.833333	0.166667	0.642857	0.357143	0.833333	0.166667	0.5	0.5
1	21568587	-	INTRON		G	C			0.983871	0.016129	1	0	1	0	1	0	1	0	1	0	1	0
1	21568597	rs329648390	INTRON		A	G			1	0	1	0	1	0	1	0	0.857143	0.142857	0.833333	0.166667	1	0
1	21568668	-	INTRON		T	C			1	0	1	0	1	0	1	0	0.928571	0.0714286	1	0	1	0
1	21568669	rs341854764	INTRON		A	G			0.725806	0.274194	0.625	0.375	0.535714	0.464286	0.833333	0.166667	0.428571	0.571429	0.833333	0.166667	0.4375	0.5625
1	21568699	rs324572644	INTRON		G	A			0.951613	0.0483871	1	0	1	0	1	0	0.5	0.5	0.916667	0.0833333	1	0
1	21568742	rs330671052	INTRON		T	C			0.725806	0.274194	0.75	0.25	0.5	0.5	0.833333	0.166667	0.428571	0.571429	0.833333	0.166667	0.4375	0.5625
1	21568822	rs339079374	INTRON		C	T			0.741935	0.258065	0.625	0.375	0.5	0.5	0.833333	0.166667	0.428571	0.571429	0.75	0.25	0.5	0.5
1	21568831	rs322180012	INTRON		T	C			0.758065	0.241935	0.625	0.375	0.5	0.5	0.833333	0.166667	0.5	0.5	0.916667	0.0833333	0.5	0.5
1	21568836	rs334715940	INTRON		C	T			0.774194	0.225806	0.625	0.375	0.5	0.5	0.833333	0.166667	0.5	0.5	1	0	0.5625	0.4375
1	21568871	rs345645791	INTRON		A	T			0.806452	0.193548	0.625	0.375	0.535714	0.464286	0.833333	0.166667	0.714286	0.285714	1	0	0.5625	0.4375
1	21568915	rs324161562	INTRON		G	T			0.951613	0.0483871	1	0	1	0	1	0	0.714286	0.285714	1	0	1	0
1	21569065	rs334482369	INTRON		G	T			1	0	1	0	1	0	1	0	0.785714	0.214286	1	0	1	0
1	21569137	rs343342074	INTRON		A	G			1	0	1	0	1	0	1	0	0.928571	0.0714286	0.916667	0.0833333	1	0
1	21569294	-	INTRON		A	C			1	0	1	0	0.964286	0.0357143	0.666667	0.333333	1	0	1	0	1	0
1	21569310	-	INTRON		C	A			1	0	1	0	0.964286	0.0357143	0.666667	0.333333	1	0	1	0	1	0
1	21569317	-	INTRON		T	C			1	0	1	0	1	0	0.666667	0.333333	1	0	1	0	1	0
1	21569326	-	INTRON		C	T			0.935484	0.0645161	0.25	0.75	0.892857	0.107143	1	0	1	0	1	0	0.8125	0.1875
1	21569353	-	INTRON		C	T			1	0	1	0	1	0	1	0	1	0	0.916667	0.0833333	1	0
1	21569546	rs328475676	INTRON		A	T			0.935484	0.0645161	0.75	0.25	0.5	0.5	0.833333	0.166667	0.857143	0.142857	1	0	0.75	0.25
1	21569563	rs337921085	INTRON		C	A			0.935484	0.0645161	0.75	0.25	0.535714	0.464286	0.833333	0.166667	0.714286	0.285714	1	0	0.875	0.125
1	21569570	rs342942907	INTRON		C	G			0.854839	0.145161	0.75	0.25	0.5	0.5	0.833333	0.166667	0.714286	0.285714	1	0	0.4375	0.5625
1	21569670	-	INTRON		G	A			1	0	1	0	1	0	1	0	0.857143	0.142857	1	0	1	0
1	21569739	-	INTRON		T	C			1	0	1	0	1	0	1	0	0.928571	0.0714286	1	0	1	0
1	21569773	rs326041765	INTRON		T	C			0.758065	0.241935	0.75	0.25	0.678571	0.321429	0.833333	0.166667	0.928571	0.0714286	1	0	0.375	0.625
1	21569831	-	INTRON		C	T			1	0	1	0	1	0	1	0	0.857143	0.142857	1	0	1	0
1	21569929	rs341642039	INTRON		A	G			0.822581	0.177419	0.625	0.375	0.571429	0.428571	0.833333	0.166667	0.5	0.5	0.916667	0.0833333	0.5625	0.4375
1	21569936	rs320084392	INTRON		T	C			0.951613	0.0483871	1	0	1	0	1	0	0.5	0.5	0.916667	0.0833333	1	0
1	21569957	rs325998080	INTRON		C	T			0.83871	0.16129	0.625	0.375	0.5	0.5	0.833333	0.166667	0.571429	0.428571	0.916667	0.0833333	0.375	0.625
1	21569973	rs337012364	INTRON		T	C			0.870968	0.129032	0.625	0.375	0.5	0.5	0.833333	0.166667	0.571429	0.428571	0.916667	0.0833333	0.4375	0.5625
1	21569994	rs321146795	INTRON		C	A			0.870968	0.129032	0.625	0.375	0.5	0.5	1	0	0.928571	0.0714286	1	0	0.375	0.625
1	21570025	rs330468445	INTRON		T	C			0.903226	0.0967742	0.75	0.25	0.571429	0.428571	0.833333	0.166667	0.928571	0.0714286	1	0	0.8125	0.1875
1	21570091	rs318478200	INTRON		A	C			0.774194	0.225806	0.625	0.375	0.535714	0.464286	0.833333	0.166667	0.928571	0.0714286	1	0	0.5625	0.4375
1	21570178	rs331726271	INTRON		A	G			0.822581	0.177419	0.625	0.375	0.535714	0.464286	0.833333	0.166667	0.714286	0.285714	0.833333	0.166667	0.5	0.5
1	21570191	rs341431115	INTRON		A	G			0.822581	0.177419	0.625	0.375	0.535714	0.464286	0.833333	0.166667	0.714286	0.285714	0.833333	0.166667	0.4375	0.5625
1	21570436	rs324207341	INTRON		T	C			0.983871	0.016129	1	0	1	0	1	0	0.714286	0.285714	0.916667	0.0833333	1	0
1	21570441	rs334322211	INTRON		T	A			0.967742	0.0322581	1	0	1	0	1	0	0.714286	0.285714	0.916667	0.0833333	1	0
1	21570459	-	INTRON		A	G			1	0	1	0	1	0	1	0	0.857143	0.142857	1	0	1	0
1	21570499	rs339781496	INTRON		C	T			1	0	1	0	1	0	1	0	0.714286	0.285714	0.916667	0.0833333	1	0
1	21570549	rs324934812	INTRON		T	C			0.774194	0.225806	0.75	0.25	0.571429	0.428571	0.833333	0.166667	0.928571	0.0714286	1	0	0.625	0.375
1	21570551	rs334136217	INTRON		C	T			1	0	1	0	1	0	1	0	1	0	0.833333	0.166667	1	0
1	21570556	rs343852772	INTRON		G	A			0.967742	0.0322581	1	0	1	0	1	0	0.5	0.5	0.916667	0.0833333	1	0
1	21570629	rs325826184	INTRON		A	G			0.983871	0.016129	1	0	1	0	1	0	0.928571	0.0714286	0.75	0.25	1	0
1	21570655	rs336652482	INTRON		G	T			1	0	1	0	1	0	1	0	0.571429	0.428571	0.833333	0.166667	1	0
1	21570763	rs346167900	INTRON		A	G			0.725806	0.274194	0.625	0.375	0.535714	0.464286	0.833333	0.166667	0.857143	0.142857	1	0	0.4375	0.5625
1	21570780	rs326785186	INTRON		G	A			0.709677	0.290323	0.75	0.25	0.5	0.5	0.833333	0.166667	0.928571	0.0714286	1	0	0.4375	0.5625
1	21570797	rs336900363	INTRON		T	C			0.741935	0.258065	0.75	0.25	0.5	0.5	0.833333	0.166667	0.928571	0.0714286	1	0	0.5	0.5
1	21570805	rs320767360	INTRON		T	A			0.790323	0.209677	0.75	0.25	0.5	0.5	0.833333	0.166667	0.714286	0.285714	0.916667	0.0833333	0.75	0.25
1	21570829	rs327109754	INTRON		C	T			0.983871	0.016129	1	0	1	0	1	0	1	0	1	0	1	0
1	21570903	rs336027055	INTRON		A	C			1	0	1	0	1	0	1	0	0.714286	0.285714	0.833333	0.166667	1	0
1	21570918	rs318538881	INTRON		C	T			0.741935	0.258065	0.625	0.375	0.5	0.5	0.833333	0.166667	0.642857	0.357143	0.833333	0.166667	0.4375	0.5625
1	21570982	rs332381472	INTRON		A	T			0.887097	0.112903	0.75	0.25	0.607143	0.392857	1	0	1	0	1	0	0.875	0.125
1	21570984	rs341473304	INTRON		C	T			0.903226	0.0967742	0.75	0.25	0.642857	0.357143	1	0	1	0	1	0	0.875	0.125
1	21571056	rs319596864	INTRON		C	T			0.758065	0.241935	0.75	0.25	0.5	0.5	0.833333	0.166667	0.571429	0.428571	1	0	0.5625	0.4375
1	21571099	rs329749111	INTRON		A	G			0.741935	0.258065	0.625	0.375	0.535714	0.464286	0.833333	0.166667	0.714286	0.285714	0.833333	0.166667	0.4375	0.5625
1	21571106	rs339297165	INTRON		G	T			0.967742	0.0322581	1	0	1	0	0.833333	0.166667	0.928571	0.0714286	1	0	1	0
1	21571114	-	INTRON		G	T			1	0	0.875	0.125	1	0	1	0	1	0	0.916667	0.0833333	1	0
1	21571119	rs324849376	INTRON		A	T			0.774194	0.225806	0.625	0.375	0.535714	0.464286	0.833333	0.166667	0.928571	0.0714286	1	0	0.375	0.625
1	21571134	rs334450712	INTRON		A	G			0.774194	0.225806	0.625	0.375	0.535714	0.464286	0.833333	0.166667	0.928571	0.0714286	1	0	0.375	0.625
1	21571142	rs339326428	INTRON		C	T			0.967742	0.0322581	1	0	1	0	1	0	1	0	1	0	1	0
1	21571184	rs322465501	INTRON		G	T			0.725806	0.274194	0.75	0.25	0.535714	0.464286	0.833333	0.166667	0.928571	0.0714286	1	0	0.375	0.625
1	21571203	rs336570491	INTRON		A	C			0.741935	0.258065	0.75	0.25	0.5	0.5	0.833333	0.166667	0.571429	0.428571	0.833333	0.166667	0.375	0.625
1	21571233	rs346150662	INTRON		T	C			0.951613	0.0483871	1	0	1	0	1	0	0.928571	0.0714286	1	0	1	0
1	21571297	rs326830678	INTRON		G	A			0.822581	0.177419	0.625	0.375	0.5	0.5	0.833333	0.166667	0.785714	0.214286	1	0	0.4375	0.5625
1	21571420	rs332874740	INTRON		T	A			1	0	1	0	1	0	1	0	0.857143	0.142857	1	0	1	0
1	21571432	rs344977337	INTRON		A	G			1	0	1	0	1	0	1	0	0.857143	0.142857	1	0	1	0
1	21571475	rs326965855	INTRON		C	T			0.83871	0.16129	0.625	0.375	0.5	0.5	0.666667	0.333333	1	0	1	0	0.5625	0.4375
1	21571505	rs336510949	INTRON		T	G			0.709677	0.290323	0.625	0.375	0.5	0.5	0.833333	0.166667	0.571429	0.428571	0.833333	0.166667	0.4375	0.5625
1	21571540	rs341394212	INTRON		A	T			1	0	1	0	1	0	1	0	0.714286	0.285714	0.916667	0.0833333	1	0
1	21571548	rs328546846	INTRON		A	G			0.709677	0.290323	0.625	0.375	0.571429	0.428571	0.833333	0.166667	0.571429	0.428571	0.833333	0.166667	0.375	0.625
1	21571556	rs338210685	INTRON		G	C			0.774194	0.225806	0.75	0.25	0.571429	0.428571	0.833333	0.166667	0.571429	0.428571	0.833333	0.166667	0.5	0.5
1	21571565	rs319400524	INTRON		G	C			1	0	1	0	1	0	1	0	0.714286	0.285714	0.833333	0.166667	1	0
1	21571581	rs329778322	INTRON		G	A			0.951613	0.0483871	1	0	1	0	1	0	0.928571	0.0714286	1	0	1	0
1	21571668	rs337600551	INTRON		G	T			0.83871	0.16129	0.625	0.375	0.571429	0.428571	0.833333	0.166667	0.928571	0.0714286	1	0	0.625	0.375
1	21571671	rs321444020	INTRON		G	A			0.806452	0.193548	0.625	0.375	0.5	0.5	0.833333	0.166667	0.928571	0.0714286	1	0	0.625	0.375
1	21571710	-	INTRON		C	A			0.983871	0.016129	1	0	1	0	1	0	1	0	1	0	1	0
1	21571823	-	INTRON		T	C			1	0	1	0	1	0	1	0	0.857143	0.142857	1	0	1	0
1	21571880	rs330743562	INTRON		G	A			1	0	1	0	1	0	1	0	0.714286	0.285714	1	0	1	0
1	21571921	-	INTRON		G	A			1	0	0.875	0	1	0	1	0	0.714286	0.285714	0.833333	0.166667	1	0
1	21571979	-	INTRON		C	T			1	0	1	0	0.964286	0.0357143	1	0	1	0	1	0	1	0
1	21571980	rs322382519	INTRON		G	C			0.758065	0.241935	0.625	0.375	0.5	0.5	0.833333	0.166667	0.571429	0.428571	0.916667	0.0833333	0.4375	0.5625
1	21571992	rs331781336	INTRON		T	G			0.741935	0.258065	0.625	0.375	0.5	0.5	0.833333	0.166667	0.571429	0.428571	0.916667	0.0833333	0.4375	0.5625
1	21571997	rs344170576	INTRON		A	G			1	0	1	0	1	0	1	0	0.714286	0.285714	0.916667	0.0833333	1	0
1	21572003	rs323272710	INTRON		A	G			0.967742	0.0322581	1	0	0.892857	0.107143	0.666667	0.333333	1	0	1	0	0.9375	0.0625
1	21572127	rs332916077	INTRON		T	C			1	0	1	0	1	0	1	0	0.642857	0.357143	0.916667	0.0833333	1	0
1	21572145	rs344808237	INTRON		T	A			0.951613	0.0483871	1	0	1	0	1	0	1	0	1	0	1	0
1	21572178	rs323529233	INTRON		T	C			0.758065	0.241935	0.625	0.375	0.5	0.5	0.833333	0.166667	0.5	0.5	1	0	0.4375	0.5625
1	21572179	-	INTRON		G	A			1	0	0.875	0.125	1	0	1	0	1	0	1	0	1	0
1	21572190	rs332993339	INTRON		T	A			1	0	1	0	1	0	1	0	0.785714	0.214286	1	0	1	0
1	21572234	rs342252161	INTRON		G	A			1	0	1	0	1	0	1	0	0.785714	0.214286	0.916667	0.0833333	1	0
1	21572297	-	INTRON		A	G			0.983871	0.016129	1	0	1	0	1	0	1	0	0.916667	0.0833333	1	0
1	21572380	-	INTRON		G	A			1	0	0.875	0	1	0	1	0	1	0	0.916667	0.0833333	1	0
1	21572475	rs338062672	INTRON		G	T			0.951613	0.0483871	1	0	1	0	1	0	0.928571	0.0714286	1	0	1	0
1	21572517	rs343924237	INTRON		T	G			0.822581	0.177419	0.625	0.375	0.607143	0.392857	0.833333	0.166667	0.428571	0.571429	0.916667	0.0833333	0.375	0.625
1	21572591	rs325843987	INTRON		C	A			0.935484	0.0645161	1	0	1	0	0.833333	0.166667	1	0	1	0	1	0
1	21572605	rs320354988	INTRON		G	T			1	0	0.875	0.125	1	0	1	0	0.785714	0.214286	0.75	0.25	1	0
1	21572695	-	INTRON		T	C			1	0	1	0	1	0	1	0	0.857143	0.142857	1	0	1	0
1	21572718	rs336323090	INTRON		A	G			0.758065	0.241935	0.625	0.375	0.571429	0.428571	0.833333	0.166667	0.928571	0.0714286	1	0	0.375	0.625
1	21572780	rs318718257	INTRON		T	C			0.806452	0.193548	0.75	0.25	0.5	0.5	0.833333	0.166667	0.428571	0.571429	0.583333	0.416667	0.5625	0.4375
1	21572821	rs331823128	INTRON		C	A			0.709677	0.290323	0.75	0.25	0.5	0.5	1	0	0.642857	0.357143	0.833333	0.166667	0.4375	0.5625
1	21572825	rs344003527	INTRON		C	T			0.709677	0.290323	0.625	0.375	0.5	0.5	1	0	0.428571	0.571429	0.583333	0.416667	0.375	0.625
1	21572832	rs323313374	INTRON		G	A			0.758065	0.241935	0.75	0.25	0.607143	0.392857	1	0	0.571429	0.428571	0.75	0.25	0.5	0.5
1	21572838	-	INTRON		C	T			0.983871	0.016129	1	0	1	0	1	0	0.785714	0.214286	0.75	0.25	1	0
1	21572839	rs329305130	INTRON		A	G			0.709677	0.290323	0.75	0.25	0.5	0.5	0.833333	0.166667	0.428571	0.571429	0.583333	0.416667	0.375	0.625
1	21572848	-	INTRON		G	T			1	0	1	0	1	0	1	0	1	0	1	0	0.9375	0.0625
1	21572910	rs342038096	INTRON		T	A			0.983871	0.016129	1	0	1	0	1	0	0.785714	0.214286	0.75	0.25	1	0
1	21572951	-	INTRON		C	A			0.951613	0.0483871	1	0	1	0	1	0	0.928571	0.0714286	1	0	1	0
1	21572964	rs324322365	INTRON		C	T			0.983871	0.016129	1	0	1	0	1	0	0.642857	0.357143	0.75	0.25	1	0
1	21572987	rs333806992	INTRON		T	C			0.725806	0.274194	0.75	0.25	0.5	0.5	1	0	0.357143	0.642857	0.75	0.25	0.375	0.625
1	21573064	rs342870859	INTRON		A	G			0.983871	0.016129	1	0	1	0	1	0	0.571429	0.428571	0.583333	0.416667	1	0
1	21573129	-	INTRON		G	A			1	0	1	0	1	0	1	0	1	0	0.916667	0.0833333	1	0
1	21573143	rs324710207	INTRON		C	T			0.806452	0.193548	0.625	0.375	0.5	0.5	0.833333	0.166667	0.571429	0.428571	0.75	0.25	0.375	0.625
1	21573146	rs334893376	INTRON		T	C			0.725806	0.274194	0.625	0.375	0.571429	0.428571	0.833333	0.166667	0.5	0.5	0.666667	0.333333	0.3125	0.6875
1	21573268	-	INTRON		C	T			0.693548	0.306452	0.625	0.25	0.571429	0.428571	0.666667	0.333333	0.285714	0.714286	0.666667	0.333333	0.375	0.625
1	21573276	-	INTRON		A	T			1	0	1	0	1	0	1	0	0.857143	0.142857	1	0	1	0
1	21573755	rs325768928	INTRON		G	A			0.725806	0.274194	0.625	0.375	0.464286	0.535714	0.5	0.5	0.928571	0.0714286	1	0	0.25	0.75
1	21573756	-	INTRON		G	A			1	0	1	0	0.928571	0.0714286	1	0	1	0	1	0	1	0
1	21573773	rs334669636	INTRON		T	C			1	0	1	0	1	0	1	0	0.857143	0.142857	0.75	0.25	1	0
1	21573780	-	INTRON		G	A			1	0	1	0	0.928571	0.0714286	1	0	1	0	1	0	1	0
1	21573796	-	INTRON		A	T			1	0	1	0	1	0	1	0	1	0	1	0	0.9375	0.0625
1	21574014	rs344265720	INTRON		G	A			0.629032	0.370968	0.5	0.5	0.392857	0.607143	0.333333	0.666667	0.285714	0.714286	0.833333	0.166667	0.25	0.75
1	21574018	rs326504116	INTRON		C	T			0.629032	0.370968	0.75	0.25	0.392857	0.607143	0.333333	0.666667	0.5	0.5	1	0	0.25	0.75
1	21574092	rs335838616	INTRON		C	T			1	0	1	0	1	0	1	0	0.857143	0.142857	0.833333	0.166667	1	0
1	21574140	rs318762765	INTRON		T	C			0.83871	0.16129	0.75	0.25	0.392857	0.607143	0.333333	0.666667	0.928571	0.0714286	1	0	0.4375	0.5625
1	21574162	rs328190934	INTRON		A	G			0.919355	0.0806452	1	0	1	0	1	0	0.642857	0.357143	0.5	0.5	1	0
1	21574206	-	INTRON		C	T			1	0	1	0	1	0	1	0	1	0	1	0	1	0
1	21574313	rs340657785	INTRON		G	A			0.903226	0.0967742	1	0	1	0	0.833333	0.166667	0.571429	0.428571	0.833333	0.166667	1	0
1	21574327	rs319792808	INTRON		G	A			0.870968	0.129032	1	0	1	0	0.833333	0.166667	0.428571	0.571429	0.833333	0.166667	1	0
1	21574379	rs329257175	INTRON		G	A			1	0	1	0	1	0	1	0	0.642857	0.357143	0.916667	0.0833333	1	0
1	21574381	rs341148937	INTRON		C	T			1	0	1	0	1	0	1	0	0.642857	0.357143	0.833333	0.166667	1	0
1	21574484	-	INTRON		T	C			1	0	1	0	1	0	1	0	1	0	0.916667	0.0833333	1	0
1	21574763	-	INTRON		C	T			1	0	0.875	0	1	0	1	0	0.857143	0.142857	1	0	1	0
1	21574784	rs330289908	INTRON		A	T			1	0	1	0	1	0	1	0	0.928571	0.0714286	1	0	1	0
1	21574786	-	INTRON		C	T			1	0	1	0	1	0	1	0	0.857143	0.142857	1	0	1	0
1	21574828	rs340065118	INTRON		A	G			0.5	0.5	0.375	0.625	0.5	0.5	0.666667	0.333333	0.928571	0.0714286	1	0	0.75	0.25
1	21574904	rs324758167	INTRON		A	G			0.483871	0.516129	0.375	0.625	0.535714	0.464286	0.5	0.5	1	0	1	0	0.875	0.125
1	21575001	rs334824905	INTRON		C	G			0.435484	0.564516	0.625	0.375	0.5	0.5	0.5	0.5	0.928571	0.0714286	1	0	0.8125	0.1875
1	21575085	rs321856454	INTRON		A	G			0.983871	0.016129	1	0	1	0	1	0	0.928571	0.0714286	0.75	0.25	1	0
1	21575122	-	INTRON		A	T			0.983871	0.016129	1	0	1	0	1	0	1	0	1	0	1	0
1	21575149	-	INTRON		C	A			0.983871	0.016129	1	0	1	0	1	0	1	0	1	0	1	0
1	21575203	rs334818730	INTRON		C	T			1	0	1	0	1	0	1	0	0.928571	0.0714286	1	0	1	0
1	21575220	-	INTRON		G	A			1	0	1	0	1	0	1	0	1	0	0.916667	0.0833333	1	0
1	21575402	rs343433448	INTRON		G	T			0.435484	0.564516	0.5	0.5	0.5	0.5	0.5	0.5	0.928571	0.0714286	1	0	0.75	0.25
1	21575428	rs326271099	INTRON		T	C			0.935484	0.0645161	1	0	1	0	0.833333	0.166667	0.928571	0.0714286	1	0	1	0
1	21575530	rs332458514	INTRON		G	A			0.5	0.5	0.75	0.25	0.535714	0.464286	0.5	0.5	0.928571	0.0714286	1	0	0.8125	0.1875
1	21575541	-	INTRON		T	C			1	0	1	0	1	0	1	0	0.857143	0.142857	1	0	1	0
1	21575565	rs346278200	INTRON		T	C			0.451613	0.548387	0.375	0.625	0.535714	0.464286	0.5	0.5	0.928571	0.0714286	1	0	0.8125	0.1875
1	21575612	-	INTRON		T	C			0.983871	0.016129	0.875	0.125	1	0	1	0	1	0	1	0	1	0
1	21575835	-	INTRON		C	A			1	0	1	0	0.964286	0.0357143	1	0	1	0	1	0	1	0
1	21575839	rs340609082	INTRON		G	A			0.467742	0.532258	0.375	0.625	0.5	0.5	0.5	0.5	0.928571	0.0714286	0.916667	0.0833333	0.75	0.25
1	21576062	rs319614334	INTRON		C	T			0.580645	0.419355	0.75	0.25	0.535714	0.464286	0.5	0.5	0.928571	0.0714286	0.916667	0.0833333	0.75	0.25
1	21576131	rs325796196	INTRON		C	T			0.951613	0.0483871	1	0	1	0	1	0	0.785714	0.214286	0.25	0.75	1	0
1	21576132	rs338515088	INTRON		G	A			0.919355	0.0806452	1	0	1	0	0.833333	0.166667	0.785714	0.214286	1	0	1	0
1	21576180	-	INTRON		A	T			0.983871	0.016129	0.875	0	1	0	1	0	1	0	1	0	1	0
1	21576220	rs320572014	INTRON		T	C			0.532258	0.467742	0.5	0.5	0.535714	0.464286	0.5	0.5	0.857143	0.142857	0.916667	0.0833333	0.75	0.25
1	21576278	rs80866387	INTRON		T	G			0.467742	0.532258	0.5	0.5	0.5	0.5	0.5	0.5	0.785714	0.214286	1	0	0.75	0.25
1	21576339	rs340001958	INTRON		A	G			0.548387	0.451613	0.5	0.5	0.607143	0.392857	0.5	0.5	0.928571	0.0714286	1	0	0.75	0.25
1	21576424	-	INTRON		C	A			0.951613	0	1	0	1	0	0.833333	0	0.857143	0.0714286	1	0	1	0
1	21576518	rs340241990	INTRON		C	G			0.483871	0.516129	0.5	0.5	0.535714	0.464286	0.5	0.5	0.857143	0.142857	1	0	0.8125	0.1875
1	21576539	rs321802192	INTRON		C	T			1	0	1	0	1	0	1	0	0.928571	0.0714286	1	0	1	0
1	21576683	rs334551603	INTRON		G	A			1	0	1	0	1	0	1	0	0.928571	0.0714286	1	0	1	0
1	21576689	-	INTRON		C	T			1	0	1	0	1	0	1	0	0.928571	0.0714286	1	0	1	0
1	21576727	-	INTRON		T	G			1	0	1	0	1	0	1	0	0.857143	0.142857	1	0	1	0
1	21576728	rs340533836	INTRON		G	A			0.935484	0.0645161	1	0	1	0	1	0	1	0	1	0	1	0
1	21576799	rs322840592	INTRON		T	C			0.258065	0.741935	0.375	0.625	0.5	0.5	0.333333	0.666667	0.0714286	0.928571	0.333333	0.666667	0.875	0.125
1	21576860	-	INTRON		G	A			1	0	1	0	1	0	1	0	0.857143	0.142857	1	0	1	0
1	21576880	-	INTRON		C	T			1	0	0.875	0	1	0	1	0	0.928571	0.0714286	0.75	0.25	1	0
1	21577027	rs346261209	INTRON		G	A			1	0	1	0	1	0	1	0	0.928571	0.0714286	1	0	1	0
1	21577132	rs323889909	INTRON		C	T			0.951613	0.0483871	1	0	1	0	1	0	1	0	1	0	1	0
1	21577150	rs333474203	INTRON		C	T			0.677419	0.322581	0.375	0.625	0.714286	0.285714	0.5	0.5	0.928571	0.0714286	1	0	0.6875	0.3125
1	21577249	-	INTRON		A	C			0.983871	0.016129	1	0	1	0	1	0	1	0	1	0	1	0
1	21577298	rs342745061	INTRON		A	G			0.5	0.5	0.375	0.625	0.607143	0.392857	0.5	0.5	0.928571	0.0714286	1	0	0.8125	0.1875
1	21577368	rs325665728	INTRON		G	A			0.564516	0.435484	0.375	0.625	0.535714	0.464286	0.666667	0.333333	0.857143	0.142857	1	0	0.8125	0.1875
1	21577472	rs337811704	INTRON		C	G			0.548387	0.451613	0.5	0.5	0.535714	0.464286	0.5	0.5	0.857143	0.142857	1	0	0.8125	0.1875
1	21577509	rs344676028	INTRON		C	T			0.403226	0.596774	0.375	0.625	0.5	0.5	0.5	0.5	0.857143	0.142857	1	0	0.8125	0.1875
1	21577579	-	INTRON		G	T			0.983871	0.016129	1	0	1	0	1	0	1	0	1	0	1	0
1	21577597	-	INTRON		A	G			0.612903	0.387097	0.5	0.5	0.571429	0.428571	0.5	0.5	0.785714	0.214286	1	0	0.8125	0.1875
1	21577635	rs326679393	INTRON		T	C			0.709677	0.290323	0.5	0.5	0.571429	0.428571	0.666667	0.333333	0.785714	0.214286	1	0	0.9375	0.0625
1	21577995	rs321632281	INTRON		G	A			1	0	1	0	1	0	1	0	0.928571	0.0714286	0.583333	0.416667	1	0
1	21578049	rs332096321	INTRON		T	A			1	0	1	0	1	0	1	0	1	0	1	0	0.875	0.125
1	21578110	rs337878967	INTRON		C	T			0.258065	0.741935	0.25	0.75	0.5	0.5	0.333333	0.666667	0.5	0.5	0.25	0.75	0.75	0.25
1	21578235	rs318294582	INTRON		G	T			0.983871	0.016129	1	0	1	0	1	0	0.857143	0.142857	0.666667	0.333333	1	0
1	21578294	rs331310528	INTRON		T	C			0.983871	0.016129	1	0	1	0	1	0	1	0	1	0	1	0
1	21578326	rs339640203	INTRON		A	G			0.5	0.5	0.5	0.5	0.5	0.5	0.5	0.5	0.857143	0.142857	1	0	0.75	0.25
1	21578351	rs322833144	INTRON		A	C			0.564516	0.435484	0.5	0.5	0.5	0.5	0.666667	0.333333	0.857143	0.142857	1	0	0.75	0.25
1	21578421	rs328790809	INTRON		G	A			1	0	1	0	1	0	1	0	1	0	0.916667	0.0833333	1	0
1	21578507	rs344590461	INTRON		G	A			0.532258	0.467742	0.5	0.5	0.5	0.5	0.5	0.5	0.928571	0.0714286	0.833333	0.166667	0.75	0.25
1	21578550	rs80883167	INTRON		A	T			0.516129	0.483871	0.5	0.5	0.5	0.5	0.5	0.5	0.857143	0.142857	0.916667	0.0833333	0.75	0.25
1	21578556	rs80926294	INTRON		A	C			0.677419	0.322581	0.5	0.5	0.5	0.5	0.5	0.5	0.928571	0.0714286	0.833333	0.166667	0.75	0.25
1	21578569	rs342551941	INTRON		C	A			0.983871	0.016129	1	0	1	0	1	0	0.928571	0.0714286	0.583333	0.416667	1	0
1	21578699	rs324766822	INTRON		C	T			1	0	1	0	1	0	1	0	0.928571	0.0714286	1	0	1	0
1	21578710	rs335188998	INTRON		G	A			0.419355	0.580645	0	1	0.0357143	0.964286	0.166667	0.833333	0.142857	0.857143	0	1	0.3125	0.6875
1	21578788	rs343616000	INTRON		G	T			0.983871	0.016129	1	0	1	0	1	0	0.857143	0.142857	0.666667	0.333333	1	0
1	21578864	rs327226919	INTRON		A	T			0.870968	0.129032	1	0	1	0	0.833333	0.166667	0.857143	0.142857	1	0	1	0
1	21578882	rs336999114	INTRON		G	C			0.451613	0.548387	0.375	0.625	0.678571	0.321429	0.5	0.5	0.857143	0.142857	0.916667	0.0833333	0.6875	0.3125
1	21578893	rs345745224	INTRON		C	T			0.919355	0.0806452	1	0	1	0	0.833333	0.166667	0.928571	0.0714286	1	0	1	0
1	21578907	rs328164028	INTRON		C	T			0.548387	0.451613	0.875	0.125	0.678571	0.321429	0.5	0.5	0.928571	0.0714286	0.916667	0.0833333	0.6875	0.3125
1	21578908	rs336542038	INTRON		A	G			0.483871	0.516129	0.875	0.125	0.678571	0.321429	0.5	0.5	0.928571	0.0714286	0.916667	0.0833333	0.6875	0.3125
1	21578911	-	INTRON		A	G			1	0	1	0	0.964286	0.0357143	1	0	1	0	1	0	1	0
1	21578983	rs319127142	INTRON		C	T			1	0	1	0	1	0	1	0	1	0	1	0	1	0
1	21578992	-	INTRON		G	T			1	0	1	0	0.964286	0.0357143	1	0	1	0	1	0	1	0
1	21579007	-	INTRON		G	A			1	0	1	0	1	0	1	0	0.928571	0.0714286	1	0	1	0
1	21579094	rs331980664	INTRON		G	A			0.419355	0.580645	0.5	0.5	0.571429	0.428571	0.5	0.5	0.928571	0.0714286	0.916667	0.0833333	0.75	0.25
1	21579141	-	INTRON		T	G			1	0	1	0	1	0	1	0	1	0	0.916667	0.0833333	1	0
1	21579202	rs337283842	INTRON		G	A			0.306452	0.693548	0.5	0.5	0.607143	0.392857	0.5	0.5	0.857143	0.142857	1	0	0.75	0.25
1	21579225	rs319106592	INTRON		G	A			0.419355	0.580645	0.375	0.625	0.571429	0.428571	0.666667	0.333333	0.928571	0.0714286	0.916667	0.0833333	0.75	0.25
1	21579269	rs328833582	INTRON		T	C			0.951613	0.0483871	1	0	1	0	1	0	0.928571	0.0714286	1	0	1	0
1	21579272	rs344433577	INTRON		T	C			0.951613	0.0483871	1	0	1	0	1	0	0.928571	0.0714286	1	0	1	0
1	21579284	rs323736997	INTRON		A	G			0.967742	0.0322581	1	0	1	0	1	0	0.928571	0.0714286	1	0	1	0
1	21579288	rs329785494	INTRON		A	G			0.967742	0.0322581	1	0	1	0	1	0	1	0	1	0	1	0
1	21579295	rs338300871	INTRON		T	C			0.967742	0.0322581	1	0	1	0	1	0	0.928571	0.0714286	1	0	1	0
1	21579296	-	INTRON		G	A			0.967742	0.0322581	1	0	1	0	1	0	0.928571	0.0714286	1	0	1	0
1	21579393	-	INTRON		C	A			1	0	1	0	1	0	1	0	0.928571	0.0714286	1	0	1	0
1	21579411	rs324709889	INTRON		C	G			0.967742	0.0322581	1	0	1	0	1	0	0.928571	0.0714286	1	0	1	0
1	21579413	rs333955138	INTRON		A	T			0.983871	0.016129	0.875	0.125	1	0	1	0	0.857143	0.142857	0.75	0.25	1	0
1	21579430	rs340937663	INTRON		G	T			1	0	1	0	1	0	1	0	1	0	0.916667	0.0833333	1	0
1	21579435	rs323259528	INTRON		C	T			0.967742	0.0322581	0.875	0.125	1	0	1	0	0.928571	0.0714286	1	0	1	0
1	21579449	rs333643417	INTRON		A	G			0.983871	0.016129	1	0	1	0	1	0	0.714286	0.285714	0.75	0.25	1	0
1	21579572	rs345655233	INTRON		A	G			0.33871	0.66129	0	1	0.178571	0.821429	0.333333	0.666667	0.785714	0.214286	0.916667	0.0833333	0.5	0.5
1	21579578	rs328097741	INTRON		G	A			0.403226	0.596774	0	1	0.178571	0.821429	0.333333	0.666667	0.857143	0.142857	0.916667	0.0833333	0.5	0.5
1	21579591	-	INTRON		C	G			1	0	1	0	1	0	1	0	0.928571	0.0714286	1	0	1	0
1	21579668	rs333757306	INTRON		C	T			0.225806	0.774194	0	1	0.107143	0.892857	0.166667	0.833333	0.285714	0.714286	0.166667	0.833333	0.5625	0.4375
1	21579672	rs342001271	INTRON		C	G			0.354839	0.645161	0	1	0.142857	0.857143	0.333333	0.666667	0.857143	0.142857	0.916667	0.0833333	0.5625	0.4375
1	21579723	rs328674659	INTRON		C	T			0.419355	0.580645	0	1	0.25	0.75	0.333333	0.666667	0.714286	0.285714	1	0	0.5	0.5
1	21579728	rs337215027	INTRON		G	A			0.290323	0.709677	0.125	0.875	0.25	0.75	0.333333	0.666667	0.714286	0.285714	1	0	0.5625	0.4375
1	21579738	rs319208361	INTRON		G	A			0.322581	0.677419	0	1	0.107143	0.892857	0.333333	0.666667	0.785714	0.214286	1	0	0.5	0.5
1	21579799	rs325151477	INTRON		G	A			0.354839	0.645161	0	1	0.178571	0.821429	0.333333	0.666667	0.785714	0.214286	1	0	0.375	0.625
1	21579809	rs340929126	INTRON		T	C			0.354839	0.645161	0	1	0.107143	0.892857	0.333333	0.666667	0.785714	0.214286	0.916667	0.0833333	0.375	0.625
1	21579822	rs329608098	INTRON		G	A			1	0	1	0	1	0	1	0	0.785714	0.214286	0.916667	0.0833333	1	0
1	21579921	rs339087266	INTRON		C	T			0.903226	0.0967742	0.875	0.125	0.964286	0.0357143	0.833333	0.166667	1	0	1	0	0.875	0.125
1	21580018	rs320962285	INTRON		A	G			0.306452	0.693548	0.25	0.75	0.107143	0.892857	0.166667	0.833333	0.5	0.5	0.333333	0.666667	0.375	0.625
1	21580025	rs330844263	INTRON		G	A			1	0	1	0	1	0	1	0	0.928571	0.0714286	1	0	1	0
1	21580106	rs339134784	INTRON		C	A			0.983871	0.016129	1	0	1	0	1	0	0.857143	0.142857	0.833333	0.166667	1	0
1	21580175	rs333578739	INTRON		T	A			0.596774	0.403226	0	1	0.321429	0.678571	0.5	0.5	0.857143	0.142857	1	0	0.6875	0.3125
1	21580216	-	INTRON		G	T			0.935484	0.0645161	0.875	0	1	0	0.833333	0.166667	0.928571	0.0714286	1	0	1	0
1	21580275	rs324344237	INTRON		C	T			0.983871	0.016129	0.875	0.125	1	0	1	0	1	0	1	0	1	0
1	21580283	rs333392118	INTRON		C	T			0.919355	0.0806452	1	0	1	0	0.833333	0.166667	0.928571	0.0714286	1	0	1	0
1	21580342	-	INTRON		C	T			1	0	1	0	1	0	1	0	1	0	0.916667	0.0833333	1	0
1	21580592	rs342964604	INTRON		T	C			1	0	1	0	1	0	1	0	0.928571	0.0714286	1	0	1	0
1	21580622	rs328441216	INTRON		C	A			1	0	1	0	1	0	1	0	0.928571	0.0714286	1	0	1	0
1	21580687	rs334652231	INTRON		C	T			0.983871	0.016129	1	0	1	0	1	0	0.857143	0.142857	0.666667	0.333333	1	0
1	21580833	-	INTRON		T	C			1	0	1	0	1	0	1	0	0.857143	0.142857	1	0	1	0
1	21580924	rs345973374	INTRON		T	G			0.532258	0.467742	0.125	0.875	0.178571	0.821429	0.333333	0.666667	0.785714	0.214286	1	0	0.625	0.375
1	21581199	rs325939723	INTRON		C	T			0.983871	0.016129	1	0	1	0	1	0	1	0	1	0	1	0
1	21581496	-	INTRON		C	T			1	0	0.875	0.125	1	0	1	0	1	0	1	0	1	0
1	21581507	rs340972295	INTRON		G	A			0.967742	0.0322581	1	0	1	0	1	0	0.928571	0.0714286	1	0	1	0
1	21581518	rs320043753	INTRON		C	G			0.935484	0.0645161	1	0	1	0	1	0	1	0	1	0	1	0
1	21581838	rs326221326	INTRON		A	C			1	0	1	0	1	0	1	0	1	0	0.916667	0.0833333	1	0
1	21581877	-	INTRON		C	T			1	0	1	0	1	0	1	0	1	0	1	0	1	0
1	21581939	rs335285389	INTRON		G	A			1	0	1	0	1	0	1	0	1	0	0.833333	0.166667	1	0
1	21582082	rs321217367	INTRON		C	T			1	0	1	0	1	0	1	0	0.857143	0.142857	1	0	1	0
1	21582113	-	INTRON		C	G			1	0	1	0	1	0	1	0	0.857143	0.142857	1	0	1	0
1	21582164	-	INTRON		C	T			1	0	1	0	0.964286	0.0357143	1	0	1	0	1	0	1	0
1	21582290	-	INTRON		T	C			1	0	1	0	1	0	1	0	1	0	1	0	0.9375	0.0625
1	21582319	rs340434101	INTRON		A	G			0.709677	0.290323	0	1	0.464286	0.535714	0.666667	0.333333	0.928571	0.0714286	1	0	0.5	0.5
1	21582381	-	INTRON		T	A			0.983871	0.016129	1	0	1	0	1	0	1	0	1	0	1	0
1	21582393	rs318676556	INTRON		T	C			0.951613	0.0483871	1	0	1	0	1	0	1	0	1	0	1	0
1	21582468	rs332545758	INTRON		C	T			0.854839	0.145161	0.25	0.75	0.214286	0.785714	0.5	0.5	0.857143	0.142857	1	0	0.8125	0.1875
1	21582664	-	INTRON		C	T			1	0	0.875	0.125	0.964286	0.0357143	1	0	1	0	1	0	1	0
[truncated: 10,236 more rows]
