# Supplementary material for: Characterization of the porcine nutrient and taste receptor gene repertoire in domestic and wild populations across the globe
Source: BMC Genomics. 2014 Dec 3;15(1):1057. doi: 10.1186/1471-2164-15-1057 (PMC4302110; doi:10.1186/1471-2164-15-1057)
Supplement: Supplementary file 4 — Additional file 4: The General Feature Format (GFF) file used as input for analysis of SNPs. *denotes updates compared to current annotation. (TXT 13 KB) [file 12864_2014_6798_MOESM4_ESM.txt]

#Additional file 5. The General Feature Format (GFF) file used as input for analysis of SNPs. * denotes updates compared to current annotation. chr	type	feature	start	end	strand	gene_id
1	protein_coding	exon	21,477,448	21,476,514*	-	gene_id "GRM1-201" (mGluR1)
1	protein_coding	CDS	21,477,448	21,476,514*	-	gene_id "GRM1-201" (mGluR1)
1	protein_coding	exon	21,489,599	21,489,473	-	gene_id "GRM1-201" (mGluR1)
1	protein_coding	CDS	21,489,599	21,489,473	-	gene_id "GRM1-201" (mGluR1)
1	protein_coding	exon	21,502,998	21,502,830	-	gene_id "GRM1-201" (mGluR1)
1	protein_coding	CDS	21,502,998	21,502,830	-	gene_id "GRM1-201" (mGluR1)
1	protein_coding	exon	21,507,523	21,507,277	-	gene_id "GRM1-201" (mGluR1)
1	protein_coding	CDS	21,507,523	21,507,277	-	gene_id "GRM1-201" (mGluR1)
1	protein_coding	exon	21,552,382	21,552,147	-	gene_id "GRM1-201" (mGluR1)
1	protein_coding	CDS	21,552,382	21,552,147	-	gene_id "GRM1-201" (mGluR1)
1	protein_coding	exon	21,710,014	21,709,765	-	gene_id "GRM1-201" (mGluR1)
1	protein_coding	CDS	21,710,014	21,709,765	-	gene_id "GRM1-201" (mGluR1)
1	protein_coding	exon	50,131,522	50,131,574	+	gene_id "GPRC6A-201"
1	protein_coding	CDS	50,131,522	50,131,574	+	gene_id "GPRC6A-201"
1	protein_coding	start_codon	50,131,522	50,131,524	+	gene_id "GPRC6A-201"
1	protein_coding	exon	50,133,522	50,133,638	+	gene_id "GPRC6A-201"
1	protein_coding	CDS	50,133,522	50,133,638	+	gene_id "GPRC6A-201"
1	protein_coding	exon	50,135,971	50,136,864*	+	gene_id "GPRC6A-201"
1	protein_coding	CDS	50,135,971	50,136,864*	+	gene_id "GPRC6A-201"
1	protein_coding	stop_codon	21,476,516*	21,476,514*	-	gene_id "GRM1-201" (mGluR1)
1	protein_coding	exon	21,814,636*	21,813,937	-	gene_id "GRM1-201" (mGluR1)
1	protein_coding	CDS	21,814,636*	21,813,937	-	gene_id "GRM1-201" (mGluR1)
1	protein_coding	start_codon	21,814,636*	21,814,634*	-	gene_id "GRM1-201" (mGluR1)
1	protein_coding	stop_codon	50,136,862*	50,136,864*	+	gene_id "GPRC6A-201"
5	pseudo	stop_codon	20,410,227	20,410,225	-	gene_id "_GPR84"
5	pseudo	start	20,411,233	20,411,235	-	gene_id "_GPR84"
5	pseudo	exon	20,411,235	20,410,225*	-	gene_id "_GPR84"
5	pseudo	CDS	20,411,235	20,410,225*	-	gene_id "_GPR84"
5	protein_coding	exon	63,867,091	63,868,041	+	gene_id "unnamed_TAS2R42"
5	protein_coding	CDS	63,867,091	63,868,041	+	gene_id "unnamed_TAS2R42"
5	protein_coding	start_codon	63,867,091	63,867,093	+	gene_id "unnamed_TAS2R42"
5	protein_coding	stop_codon	63,868,039	63,868,041	+	gene_id "unnamed_TAS2R42"
5	protein_coding	exon	63,904,140	63,905,054*	+	gene_id "unnamed_TAS2R20"
5	protein_coding	CDS	63,904,140	63,905,054*	+	gene_id "unnamed_TAS2R20"
5	protein_coding	start_codon	63,904,140	63,904,142	+	gene_id "unnamed_TAS2R20"
5	protein_coding	stop_codon	63,905,052*	63,905,054*	+	gene_id "unnamed_TAS2R20"
5	protein_coding	exon	63,965,446	63,966,375	+	gene_id "unnamed_TAS2R10"
5	protein_coding	CDS	63,965,446	63,966,375	+	gene_id "unnamed_TAS2R10"
5	protein_coding	start_codon	63,965,446	63,965,448	+	gene_id "unnamed_TAS2R10"
5	protein_coding	stop_codon	63,966,373	63,966,375	+	gene_id "unnamed_TAS2R10"
5	protein_coding	exon	63,976,739	63,977,674	+	gene_id "TAS2R9-201"
5	protein_coding	CDS	63,976,739	63,977,674	+	gene_id "TAS2R9-201"
5	protein_coding	start_codon	63,976,739	63,976,741	+	gene_id "TAS2R9-201"
5	protein_coding	stop_codon	63,977,672	63,977,674	+	gene_id "TAS2R9-201"
5	protein_coding	exon	63,985,142	63,986,080	+	gene_id "unnamed_TAS2R7"
5	protein_coding	CDS	63,985,142	63,986,080	+	gene_id "unnamed_TAS2R7"
5	protein_coding	start_codon	63,985,142	63,985,144	+	gene_id "unnamed_TAS2R7"
5	protein_coding	stop_codon	63,986,078	63,986,080	+	gene_id "unnamed_TAS2R7"
5	protein_coding	stop_codon	66,517,618	66,517,620	-	gene_id "unnamed_GPR92"
5	protein_coding	exon	66,528,689	66,517,620	-	gene_id "unnamed_GPR92"
5	protein_coding	CDS	66,528,689	66,517,620	-	gene_id "unnamed_GPR92"
5	protein_coding	start_codon	66,528,689	66,528,687	-	gene_id "unnamed_GPR92"
6	protein_coding	stop_codon	40,282,041	40,282,039	-	gene_id "FFAR2-201" (GPR43)
6	protein_coding	stop_codon	40,333,924	40,333,922	-	gene_id"ENSSSCT00000003195_FFAR3" (GPR41)
6	protein_coding	exon	40,340,468	40,339,566	-	gene_id "FFAR1-201" (GPR40)
6	protein_coding	CDS	40,340,468	40,339,566	-	gene_id "FFAR1-201" (GPR40)
6	protein_coding	start_codon	40,340,468	40,340,466	-	gene_id "FFAR1-201" (GPR40)
6	protein_coding	stop_codon	40,399,568	40,399,566	-	gene_id "FFAR1-201" (GPR40)
6	protein_coding	exon	58,112,201	58,112,501	+	gene_id "TAS1R3-201"
6	protein_coding	CDS	58,112,201	58,112,501	+	gene_id "TAS1R3-201"
6	protein_coding	exon	58,112,585	58,113,367	+	gene_id "TAS1R3-201"
6	protein_coding	CDS	58,112,585	58,113,367	+	gene_id "TAS1R3-201"
6	protein_coding	exon	58,113,482	58,113,685	+	gene_id "TAS1R3-201"
6	protein_coding	CDS	58,113,482	58,113,685	+	gene_id "TAS1R3-201"
6	protein_coding	exon	58,113,818	58,113,938	+	gene_id "TAS1R3-201"
6	protein_coding	CDS	58,113,818	58,113,938	+	gene_id "TAS1R3-201"
6	protein_coding	exon	58,114,082	58,115,055*	+	gene_id "TAS1R3-201"
6	protein_coding	CDS	58,114,082	58,115,055*	+	gene_id "TAS1R3-201"
6	protein_coding	exon	62,350,603	62,350,793	+	gene_id "TAS1R1-201"
6	protein_coding	CDS	62,350,603	62,350,793	+	gene_id "TAS1R1-201"
6	protein_coding	start_codon	62,350,603	62,350,605	+	gene_id "TAS1R1-201"
6	protein_coding	exon	62,354,649	62,354,955	+	gene_id "TAS1R1-201"
6	protein_coding	CDS	62,354,649	62,354,955	+	gene_id "TAS1R1-201"
6	protein_coding	exon	62,357,248	62,358,007*	+	gene_id "TAS1R1-201"
6	protein_coding	CDS	62,357,248	62,358,007*	+	gene_id "TAS1R1-201"
6	protein_coding	exon	62,360,362	62,360,583	+	gene_id "TAS1R1-201"
6	protein_coding	CDS	62,360,362	62,360,583	+	gene_id "TAS1R1-201"
6	protein_coding	exon	62,360,879	62,360,999	+	gene_id "TAS1R1-201"
6	protein_coding	CDS	62,360,879	62,360,999	+	gene_id "TAS1R1-201"
6	protein_coding	exon	62,362,273	62,363,204	+	gene_id "TAS1R1-201"
6	protein_coding	CDS	62,362,273	62,363,204	+	gene_id "TAS1R1-201"
6	protein_coding	stop_codon	62,363,202	62,363,204	+	gene_id "TAS1R1-201"
6	protein_coding	exon	40,283,028*	40,282,039	-	gene_id "FFAR2-201" (GPR43)
6	protein_coding	CDS	40,283,028*	40,282,039	-	gene_id "FFAR2-201" (GPR43)
6	protein_coding	start_codon	40,283,028*	40,283,026*	-	gene_id "FFAR2-201" (GPR43)
6	protein_coding	exon	40,334,893*	40,333,922	-	gene_id"ENSSSCT00000003195_FFAR3" (GPR41)
6	protein_coding	CDS	40,334,893*	40,333,922	-	gene_id"ENSSSCT00000003195_FFAR3" (GPR41)
6	protein_coding	start_codon	40,334,893*	40,334,891*	-	gene_id"ENSSSCT00000003195_FFAR3" (GPR41)
6	protein_coding	exon	58,112,028*	58,112,128	+	gene_id "TAS1R3-201"
6	protein_coding	CDS	58,112,028*	58,112,128	+	gene_id "TAS1R3-201"
6	protein_coding	start_codon	58,112,028*	58,112,030*	+	gene_id "TAS1R3-201"
6	protein_coding	stop_codon	58,115,054*	58,115,055*	+	gene_id "TAS1R3-201"
7	protein_coding	stop_codon	34,839,243	34,839,241	-	gene_id "GRM4-201" (mGluR4)
7	protein_coding	exon	34,839,290	34,839,241	-	gene_id "GRM4-201" (mGluR4)
7	protein_coding	CDS	34,839,290	34,839,241	-	gene_id "GRM4-201" (mGluR4)
7	protein_coding	exon	34,844,650	34,844,404	-	gene_id "GRM4-201" (mGluR4)
7	protein_coding	CDS	34,844,650	34,844,404	-	gene_id "GRM4-201" (mGluR4)
7	protein_coding	exon	34,851,374	34,850,439	-	gene_id "GRM4-201" (mGluR4)
7	protein_coding	CDS	34,851,374	34,850,439	-	gene_id "GRM4-201" (mGluR4)
7	protein_coding	exon	34,854,611	34,854,475	-	gene_id "GRM4-201" (mGluR4)
7	protein_coding	CDS	34,854,611	34,854,475	-	gene_id "GRM4-201" (mGluR4)
7	protein_coding	exon	34,855,055	34,854,855	-	gene_id "GRM4-201" (mGluR4)
7	protein_coding	CDS	34,855,055	34,854,855	-	gene_id "GRM4-201" (mGluR4)
7	protein_coding	exon	34,865,750	34,865,610	-	gene_id "GRM4-201" (mGluR4)
7	protein_coding	CDS	34,865,750	34,865,610	-	gene_id "GRM4-201" (mGluR4)
7	protein_coding	exon	34,867,864	34,867,710	-	gene_id "GRM4-201" (mGluR4)
7	protein_coding	CDS	34,867,864	34,867,710	-	gene_id "GRM4-201" (mGluR4)
7	protein_coding	exon	34,870,435	34,870,300	-	gene_id "GRM4-201" (mGluR4)
7	protein_coding	CDS	34,870,435	34,870,300	-	gene_id "GRM4-201" (mGluR4)
7	protein_coding	exon	34,893,333	34,893,117	-	gene_id "GRM4-201" (mGluR4)
7	protein_coding	CDS	34,893,333	34,893,117	-	gene_id "GRM4-201" (mGluR4)
7	protein_coding	CDS	34,927,704*	34,927,186	-	gene_id "GRM4-201" (mGluR4)
7	protein_coding	start_codon	34,927,704*	34,927,702*	-	gene_id "GRM4-201" (mGluR4)
7	protein_coding	exon	34,928,074*	34,927,186	-	gene_id "GRM4-201" (mGluR4)
13	protein_coding	stop_codon	147,907,934	147,907,932	-	gene_id "CASR-201"
13	protein_coding	exon	147,909,439	147,907,932	-	gene_id "CASR-201"
13	protein_coding	CDS	147,909,439	147,907,932	-	gene_id "CASR-201"
13	protein_coding	exon	147,911,009	147,910,886	-	gene_id "CASR-201"
13	protein_coding	CDS	147,911,009	147,910,886	-	gene_id "CASR-201"
13	protein_coding	exon	147,916,237	147,916,007	-	gene_id "CASR-201"
13	protein_coding	CDS	147,916,237	147,916,007	-	gene_id "CASR-201"
13	protein_coding	exon	147,928,291	147,927,407	-	gene_id "CASR-201"
13	protein_coding	CDS	147,928,291	147,927,407	-	gene_id "CASR-201"
13	protein_coding	exon	147,932,335	147,932,029	-	gene_id "CASR-201"
13	protein_coding	CDS	147,932,335	147,932,029	-	gene_id "CASR-201"
13	protein_coding	exon	147,935,070	147,934,886	-	gene_id "CASR-201"
13	protein_coding	CDS	147,935,070	147,934,886	-	gene_id "CASR-201"
13	protein_coding	start_codon	147,935,070	147,935,068	-	gene_id "CASR-201"
14	protein_coding	exon	114,752,983	114,753,111	+	gene_id "GPR120-201"
14	protein_coding	CDS	114,752,983	114,753,111	+	gene_id "GPR120-201"
14	protein_coding	exon	114,764,725	114,765,114*	+	gene_id "GPR120-201"
14	protein_coding	CDS	114,764,725	114,765,114*	+	gene_id "GPR120-201"
14	protein_coding	exon	114,743,582*	114,744,148	+	gene_id "GPR120-201"
14	protein_coding	CDS	114,743,582*	114,744,148	+	gene_id "GPR120-201"
14	protein_coding	start_codon	114,743,582*	114,743,584*	+	gene_id "GPR120-201"
14	protein_coding	stop_codon	114,765,112*	114,765,114*	+	gene_id "GPR120-201"
18	protein_coding	stop_codon	7,018,808	7,018,806	-	gene_id "TAS2R41-201"
18	protein_coding	exon	7,019,729	7,018,806	-	gene_id "TAS2R41-201"
18	protein_coding	CDS	7,019,729	7,018,806	-	gene_id "TAS2R41-201"
18	protein_coding	start_codon	7,019,729	7,019,727	-	gene_id "TAS2R41-201"
18	protein_coding	stop_codon	7,045,655	7,045,653	-	gene_id "TAS2R60-201"
18	protein_coding	exon	7,046,597	7,045,653*	-	gene_id "TAS2R60-201"
18	protein_coding	CDS	7,046,597	7,045,653*	-	gene_id "TAS2R60-201"
18	protein_coding	start_codon	7,046,597	7,046,595	-	gene_id "TAS2R60-201"
18	protein_coding	exon	7,358,848	7,359,855	+	gene_id "TAS2R39-201"
18	protein_coding	CDS	7,358,848	7,359,855	+	gene_id "TAS2R39-201"
18	protein_coding	start_codon	7,358,848	7,358,851	+	gene_id "TAS2R39-201"
18	protein_coding	stop_codon	7,359,853	7,359,855	+	gene_id "TAS2R39-201"
18	protein_coding	exon	8,357,518	8,358,525	+	gene_id "unnamed_TAS2R38"
18	protein_coding	CDS	8,357,518	8,358,525	+	gene_id "unnamed_TAS2R38"
18	protein_coding	start_codon	8,357,518	8,357,521	+	gene_id "unnamed_TAS2R38"
18	protein_coding	stop_codon	8,358,523	8,358,525	+	gene_id "unnamed_TAS2R38"
18	protein_coding	exon	25,883,452	25,884,354	+	gene_id "unnamed_TAS2R16"
18	protein_coding	CDS	25,883,452	25,884,354	+	gene_id "unnamed_TAS2R16"
18	protein_coding	start_codon	25,883,452	25,883,454	+	gene_id "unnamed_TAS2R16"
18	protein_coding	stop_codon	25,884,352	25,884,354	+	gene_id "unnamed_TAS2R16"
Scaffold	protein_coding	CDS	35,922	34,871	-	gene_id "unnamed_TAS2R134"
Scaffold	protein_coding	CDS	36,914	35,359	-	gene_id "unnamed_TAS1R2"
Scaffold GL892960.2	protein_coding	exon	34,965	35,915	+	gene_id "TAS2R3-201"
Scaffold GL892960.2	protein_coding	CDS	34,965	35,915	+	gene_id "TAS2R3-201"
Scaffold GL892960.2	protein_coding	start_codon	34,965	34,967	+	gene_id "TAS2R3-201"
Scaffold GL892960.2	protein_coding	stop_codon	35,913	35,915	+	gene_id "TAS2R3-201"
Scaffold GL892960.2	protein_coding	exon	41,686	42,576	+	gene_id "TAS2R4-201"
Scaffold GL892960.2	protein_coding	CDS	41,686	42,576	+	gene_id "TAS2R4-201"
Scaffold GL892960.2	protein_coding	start_codon	41,686	41,688	+	gene_id "TAS2R4-201"
Scaffold GL892960.2	protein_coding	stop_codon	42,574	42,576	+	gene_id "TAS2R4-201"
Scaffold_GL893464.1	protein_coding	stop_codon	28,127	28,125	-	gene_id "TAS2R1-201"
Scaffold_GL893464.1	protein_coding	exon	29,033	28,125*	-	gene_id "TAS2R1-201"
Scaffold_GL893464.1	protein_coding	CDS	29,033	28,125*	-	gene_id "TAS2R1-201"
Scaffold_GL893464.1	protein_coding	start_codon	29,033	29,031	-	gene_id "TAS2R1-201"
Unknown and unplaced scaffold	protein_coding	exon	35,922	34,871	-	gene_id "unnamed_TAS2R134"
Unknown and unplaced scaffold	protein_coding	exon	36,914	35,359	-	gene_id "unnamed_TAS1R2"
